# Supplementary material for: Sodium azide mutagenesis induces a unique pattern of mutations
Source: PLoS Genet. 2025 Jun 3;21(6):e1011634. doi: 10.1371/journal.pgen.1011634 (PMC12162104; doi:10.1371/journal.pgen.1011634)
Supplement: S1 Table — (CSV) [file pgen.1011634.s018.csv]

				continuous scale trait; spatially adjusted				discrete scale trait; not analyzed for spatial variation	continuous scale trait; raw values
location_name	experiment_name	year	line_name	avg_yield_bua_use	avg_yield_kgha_use	avg_heading_dap_use	avg_height_cm_use	avg_lodging_score_use	avg_yield_bua	avg_yield_kgha	avg_heading_dap	avg_height_cm
Crookston	mmx	2021	CONLON	56.01278345	3016.493314	50	61.594	NULL	56.01278345	3016.493314	50	62
Crookston	mmx	2021	FEG141-20	65.3472391	3519.187901	52	67.5525	NULL	65.3472391	3519.187901	52	68
Crookston	mmx	2021	FILLER	NULL	NULL	NULL	NULL	NULL	NULL	NULL	NULL	NULL
Crookston	mmx	2021	LACEY	71.02776655	3825.105086	51	64.247	NULL	71.02776655	3825.105086	51	64.5
Crookston	mmx	2021	M01-3-3	30.4655338	1640.680455	58	59.6765	NULL	30.4655338	1640.680455	58	61.5
Crookston	mmx	2021	M02-1	38.08191725	2050.850568	54	63.1725	NULL	38.08191725	2050.850568	54	65
Crookston	mmx	2021	M03-2-1	57.70665745	3107.714626	51	73.2145	NULL	57.70665745	3107.714626	51	72
Crookston	mmx	2021	M10-1-2	49.60026045	2671.15549	49.5	69.081	NULL	49.60026045	2671.15549	49.5	67.5
Crookston	mmx	2021	M11-3-3	54.99645905	2961.760526	50.5	67.3305	NULL	54.99645905	2961.760526	50.5	65
Crookston	mmx	2021	M12-3-2	56.82342315	3060.149227	50.5	62.967	NULL	56.82342315	3060.149227	50.5	62.5
Crookston	mmx	2021	M13-3-2	64.78463095	3488.889394	49.5	70.4355	NULL	64.78463095	3488.889394	49.5	71.5
Crookston	mmx	2021	M14-2-2	52.79442285	2843.172821	52	76.4775	NULL	52.79442285	2843.172821	52	76.5
Crookston	mmx	2021	M15-2-2	59.3944819	3198.610148	51	70.337	NULL	59.3944819	3198.610148	51	72
Crookston	mmx	2021	M16-2-1	51.46352185	2771.498932	54	61.529	NULL	51.46352185	2771.498932	54	59.5
Crookston	mmx	2021	M17-3-1	57.06540515	3073.180844	49.5	64.097	NULL	57.06540515	3073.180844	49.5	64.5
Crookston	mmx	2021	M20-2-2	52.8367697	2845.453354	52	65.2135	NULL	52.8367697	2845.453354	52	67.5
Crookston	mmx	2021	M22-3-2	37.2168316	2004.262541	54	44.5765	NULL	37.2168316	2004.262541	54	46
Crookston	mmx	2021	M23-2-1	75.8129606	4082.805293	50.5	68.0135	NULL	75.8129606	4082.805293	50.5	68.5
Crookston	mmx	2021	M24-1-2	32.1231105	1729.947024	53	67.9505	NULL	32.1231105	1729.947024	53	69.5
Crookston	mmx	2021	M28-3-1	24.6942631	1329.876413	55	51.8295	NULL	24.6942631	1329.876413	55	48.5
Crookston	mmx	2021	M29-2-2	33.4177142	1799.66617	56	43.6945	NULL	33.4177142	1799.66617	56	42.5
Crookston	mmx	2021	M30-2-1	28.8079571	1551.413885	58	63.2455	NULL	28.8079571	1551.413885	58	62.5
Crookston	mmx	2021	M33-2-1	35.8738315	1931.937072	50.5	59.5605	NULL	35.8738315	1931.937072	50.5	59
Crookston	mmx	2021	M34-2-1	66.9685185	3606.499728	49.5	69.096	NULL	66.9685185	3606.499728	49.5	66.5
Crookston	mmx	2021	M35-3-2	67.15605455	3616.59923	53	67.35	NULL	67.15605455	3616.59923	53	68
Crookston	mmx	2021	M36-1-2	10.21768995	550.2599856	61	52.354	NULL	10.21768995	550.2599856	61	49
Crookston	mmx	2021	M37-2-1	42.75216985	2302.360757	52	73.4925	NULL	42.75216985	2302.360757	52	74
Crookston	mmx	2021	M39-2-3	59.20694585	3188.510645	50	68.077	NULL	59.20694585	3188.510645	50	69.5
Crookston	mmx	2021	M41-2-1	28.33004265	1525.676443	53	70.977	NULL	28.33004265	1525.676443	53	72
Crookston	mmx	2021	MOREX_W2017	59.8179504	3221.415476	51	75.929	NULL	59.8179504	3221.415476	51	73.5
Crookston	mmx	2021	ND_GENESIS	58.8500224	3169.289011	53.5	60.027	NULL	58.8500224	3169.289011	53.5	61.5
Crookston	mmx	2021	ND20448	54.93596355	2958.502623	53	70.094	NULL	54.93596355	2958.502623	53	70.5
Crookston	mmx	2021	ND26104	65.9037977	3549.160617	51.5	59.922	NULL	65.9037977	3549.160617	51.5	57.5
Crookston	mmx	2021	PINNACLE	75.2806002	4054.135738	52.5	52.8695	NULL	75.2806002	4054.135738	52.5	54
Crookston	mmx	2021	RASMUSSON	60.8947703	3279.406167	51.5	57.5775	NULL	60.8947703	3279.406167	51.5	58.5
Crookston	mmx	2022	CONLON	107.981	5809.3755	42.878	77	NULL	112.2304726	6037.999423	42.5	77
Crookston	mmx	2022	FEG141-20	121.934	6560.05	43.4365	80	NULL	121.0493093	6512.452838	43.5	80
Crookston	mmx	2022	FILLER	NULL	NULL	NULL	NULL	NULL	NULL	NULL	NULL	NULL
Crookston	mmx	2022	LACEY	120.9085	6504.9	43.466	75.5	NULL	120.0230824	6457.241831	43	75.5
Crookston	mmx	2022	M01-3-3	78.243	4209.457	46.2595	65.5	NULL	76.5753396	4119.753271	46.5	65.5
Crookston	mmx	2022	M02-1	81.392	4378.882	46.171	72.5	NULL	80.18051012	4313.711445	46.5	72.5
Crookston	mmx	2022	M03-2-1	96.47	5190.0745	43.759	76.5	NULL	92.92869942	4999.564029	44	76.5
Crookston	mmx	2022	M10-1-2	79.5845	4281.645	44.259	68.5	NULL	79.23926301	4263.07235	44.5	68.5
Crookston	mmx	2022	M11-3-3	111.0555	5974.767	42.613	82	NULL	114.2561734	6146.98213	42.5	82
Crookston	mmx	2022	M12-3-2	102.982	5540.4435	43.671	74.5	NULL	100.3201908	5397.226262	44	74.5
Crookston	mmx	2022	M13-3-2	108.365	5830.0245	42.201	80	NULL	109.5469653	5893.626735	42	80
Crookston	mmx	2022	M14-2-2	94.993	5110.623	44.378	77.5	NULL	91.39836416	4917.231992	44	77.5
Crookston	mmx	2022	M15-2-2	105.3505	5667.842	43.4945	67	NULL	104.2916835	5610.892574	44	67
Crookston	mmx	2022	M16-2-1	101.653	5468.9375	44.2895	71.5	NULL	103.4387385	5565.004128	44	71.5
Crookston	mmx	2022	M17-3-1	97.409	5240.6015	43.2015	67.5	NULL	96.02941185	5166.382358	43	67.5
Crookston	mmx	2022	M20-2-2	83.8575	4511.522	45.613	71.5	NULL	86.27265029	4641.468586	45.5	71.5
Crookston	mmx	2022	M22-3-2	85.257	4586.8235	44.936	59	NULL	82.023487	4412.863601	45	59
Crookston	mmx	2022	M23-2-1	94.4005	5078.762	42.7015	74.5	NULL	98.43647254	5295.882223	42.5	74.5
Crookston	mmx	2022	M24-1-2	69.7	3749.8625	44.613	81.5	NULL	72.52551156	3901.872522	44.5	81.5
Crookston	mmx	2022	M28-3-1	68.997	3712.0215	46.3475	58.5	NULL	65.92226879	3546.618061	46.5	58.5
Crookston	mmx	2022	M29-2-2	74.6805	4017.8105	48.055	52	NULL	75.48056937	4060.854632	47.5	52
Crookston	mmx	2022	M30-2-1	63.8795	3436.705	46.4945	72	NULL	62.64075578	3370.072661	47	72
Crookston	mmx	2022	M33-2-1	51.3395	2762.0745	44.759	57	NULL	53.16953324	2860.520889	45	57
Crookston	mmx	2022	M34-2-1	110.5685	5948.5715	42.378	80	NULL	111.5707428	6002.505961	42	80
Crookston	mmx	2022	M35-3-2	109.6385	5898.571	44.436	76.5	NULL	110.6957659	5955.432206	44.5	76.5
Crookston	mmx	2022	M36-1-2	75.4105	4057.0695	43.848	68	NULL	77.93011995	4192.640453	44	68
Crookston	mmx	2022	M37-2-1	95.1335	5118.1905	44.2015	77.5	NULL	95.28365318	5126.260542	44	77.5
Crookston	mmx	2022	M39-2-3	105.481	5674.8685	44.7015	67.5	NULL	102.7034711	5525.446745	44.5	67.5
Crookston	mmx	2022	M41-2-1	74.534	4009.9215	43.671	76	NULL	76.78953757	4131.277121	44	76
Crookston	mmx	2022	MOREX_W2017	113.6415	6113.9375	42.2595	87.5	NULL	110.8613541	5964.340848	42.5	87.5
Crookston	mmx	2022	ND_GENESIS	117.016	6295.484	47.0245	77.5	NULL	119.3392226	6420.450173	47	77.5
Crookston	mmx	2022	ND20448	108.083	5814.854	44.5245	80	NULL	108.2650998	5824.662365	44.5	80
Crookston	mmx	2022	ND26104	109.431	5887.3775	44.7595	70	NULL	107.7363367	5796.214915	45	70
Crookston	mmx	2022	PINNACLE	105.879	5696.311	43.994	70	NULL	108.6282746	5844.201172	44.5	70
Crookston	mmx	2022	RASMUSSON	117.0685	6298.2665	43.936	72.5	NULL	115.7078237	6225.080915	44	72.5
Lamberton	mmx	2021	CONLON	63.023	3388.501	54.013	74.1085	NULL	63.1201648	3393.733536	54	73.66
Lamberton	mmx	2021	FEG141-20	97.9695	5267.449	53.037	82.977	NULL	97.9802824	5268.030768	53	83.82
Lamberton	mmx	2021	FILLER	NULL	NULL	NULL	NULL	NULL	NULL	NULL	NULL	NULL
Lamberton	mmx	2021	LACEY	85.134	4577.352	52.474	74.0855	NULL	85.6191336	4603.418352	52.5	76.2
Lamberton	mmx	2021	M01-3-3	32.262	1734.616	NULL	76.024	NULL	32.3990744	1741.976208	NULL	74.93
Lamberton	mmx	2021	M02-1	43.662	2347.5425	54.5775	80.4015	NULL	43.767416	2353.20912	54.5	80.01
Lamberton	mmx	2021	M03-2-1	81.3045	4371.441	51.9555	86.0525	NULL	81.0186608	4356.068256	52	86.36
Lamberton	mmx	2021	M10-1-2	80.689	4338.357	49.971	73.1285	NULL	80.473316	4326.74712	50	74.295
Lamberton	mmx	2021	M11-3-3	76.46	4110.9655	49.983	71.55	NULL	76.5160704	4113.980928	50	72.39
Lamberton	mmx	2021	M12-3-2	66.8915	3596.489	50.002	83.929	NULL	66.979528	3601.23696	50	80.645
Lamberton	mmx	2021	M13-3-2	71.647	3852.188	49.9695	75.0465	NULL	71.6359336	3851.594352	50	75.565
Lamberton	mmx	2021	M14-2-2	70.011	3764.2315	51.568	80.7665	NULL	70.1537144	3771.901008	51.5	78.74
Lamberton	mmx	2021	M15-2-2	61.687	3316.6915	52.0255	78.209	NULL	61.8616768	3326.069376	52	79.375
Lamberton	mmx	2021	M16-2-1	27.4165	1474.0925	NULL	61.142	NULL	27.3091896	1468.312272	NULL	60.96
Lamberton	mmx	2021	M17-3-1	67.414	3624.601	50.9535	75.1265	NULL	67.2312256	3614.769792	51	76.2
Lamberton	mmx	2021	M20-2-2	66.1915	3558.865	52.4405	74.246	NULL	65.8329056	3539.587392	52.5	74.93
Lamberton	mmx	2021	M22-3-2	24.8955	1338.5455	54.923	53.7165	NULL	25.099844	1349.52408	55	55.88
Lamberton	mmx	2021	M23-2-1	77.2595	4153.939	51.5155	67.162	NULL	77.1313312	4147.061184	51.5	65.405
Lamberton	mmx	2021	M24-1-2	35.9585	1933.35	53.548	75.5135	NULL	35.8109752	1925.421264	53.5	76.2
Lamberton	mmx	2021	M28-3-1	22.565	1213.234	54.4975	62.173	NULL	22.1354056	1190.137392	54.5	64.135
Lamberton	mmx	2021	M29-2-2	27.644	1486.333	58.0315	49.711	NULL	27.7007192	1489.363344	58	48.26
Lamberton	mmx	2021	M30-2-1	36.1725	1944.865	NULL	77.995	NULL	36.4122528	1957.749696	NULL	79.375
Lamberton	mmx	2021	M33-2-1	33.943	1824.982	53.022	65.7065	NULL	33.7414616	1814.151312	53	65.405
Lamberton	mmx	2021	M34-2-1	70.4995	3790.4975	48.982	72.668	NULL	70.4613448	3788.441136	49	71.755
Lamberton	mmx	2021	M35-3-2	85.3375	4588.282	53.498	74.5715	NULL	85.087772	4574.84904	53.5	74.93
Lamberton	mmx	2021	M36-1-2	15.1535	814.7325	NULL	66.5725	NULL	15.38152	827.0064	NULL	67.31
Lamberton	mmx	2021	M37-2-1	51.5695	2772.708	53.5085	90.153	NULL	51.877672	2789.26704	53.5	92.075
Lamberton	mmx	2021	M39-2-3	72.9485	3922.164	52.5665	77.182	NULL	73.0062872	3925.273104	52.5	76.2
Lamberton	mmx	2021	M41-2-1	38.9335	2093.3195	54.0455	81.989	NULL	38.873296	2090.07072	54	80.01
Lamberton	mmx	2021	MOREX_W2017	83.752	4503.0385	49.452	87.6755	NULL	83.759368	4503.42576	49.5	88.9
Lamberton	mmx	2021	ND_GENESIS	92.144	4954.234	57.9585	87.56	NULL	92.2331872	4959.031104	58	88.9
Lamberton	mmx	2021	ND20448	87.9605	4729.3025	53.031	91.8595	NULL	87.6606808	4713.184656	53	90.805
Lamberton	mmx	2021	ND26104	87.775	4719.338	52.4675	77.3855	NULL	87.9822944	4730.476608	52.5	74.93
Lamberton	mmx	2021	PINNACLE	77.4315	4163.192	55.568	72.7895	NULL	77.5787936	4171.119552	55.5	69.215
Lamberton	mmx	2021	RASMUSSON	94.34	5072.316	51.596	73.33	NULL	94.5683816	5084.585712	51.5	72.39
Lamberton	mmx	2022	CONLON	58.974	3175.684	46.755	69.85	1	54.8453757	2953.381137	48	69.85
Lamberton	mmx	2022	FEG141-20	61.141	3292.3905	49.208	69.85	0.5	66.66260653	3589.729892	48	69.85
Lamberton	mmx	2022	FILLER	NULL	NULL	NULL	NULL	NULL	NULL	NULL	NULL	NULL
Lamberton	mmx	2022	LACEY	83.945	4520.3725	48.9155	68.58	1	82.68872448	4452.72397	49.5	68.58
Lamberton	mmx	2022	M01-3-3	38.224	2058.3375	52.265	66.04	1	38.42669152	2069.24767	52	66.04
Lamberton	mmx	2022	M02-1	28.5845	1539.2645	55.076	64.77	0.5	26.9086311	1449.009009	55	64.77
Lamberton	mmx	2022	M03-2-1	48.7145	2623.2455	48.142	71.12	1	58.4544034	3147.724492	47.5	71.12
Lamberton	mmx	2022	M10-1-2	72.369	3897.0025	47.2925	74.93	2	71.59967745	3855.58735	47.5	74.93
Lamberton	mmx	2022	M11-3-3	73.6535	3966.1755	45.765	76.2	1.5	77.55726873	4176.39904	45.5	76.2
Lamberton	mmx	2022	M12-3-2	77.232	4158.8845	48.17	70.485	1	83.07217893	4473.372697	48	70.485
Lamberton	mmx	2022	M13-3-2	64.9565	3497.8485	47.17	72.39	1	72.04767373	3879.711604	47	72.39
Lamberton	mmx	2022	M14-2-2	63.3285	3410.2095	48.4535	80.01	1	65.97390715	3552.643963	48	80.01
Lamberton	mmx	2022	M15-2-2	49.7105	2676.879	47.906	68.58	1	43.91578499	2364.831115	50	68.58
Lamberton	mmx	2022	M16-2-1	53.5375	2882.945	51.142	62.23	1	59.2311834	3189.553495	50.5	62.23
Lamberton	mmx	2022	M17-3-1	73.981	3983.7955	45.1985	74.93	1	61.25855642	3298.725967	45.5	74.93
Lamberton	mmx	2022	M20-2-2	74.582	4016.1735	48.821	67.31	1	73.27548728	3945.828415	49.5	67.31
Lamberton	mmx	2022	M22-3-2	22.928	1234.653	57.245	50.8	NULL	9.615215181	517.7719138	60	50.8
Lamberton	mmx	2022	M23-2-1	70.2345	3782.074	46.727	68.58	1	70.86010392	3815.761886	47.5	68.58
Lamberton	mmx	2022	M24-1-2	41.7775	2249.698	47.3595	69.85	0.5	39.60894612	2132.911167	47	69.85
Lamberton	mmx	2022	M28-3-1	15.179	817.3855	49.642	60.96	0.5	13.34801135	718.780105	49	60.96
Lamberton	mmx	2022	M29-2-2	24.8075	1335.865	57.4715	50.8	0.5	16.09369705	866.6331606	59	50.8
Lamberton	mmx	2022	M30-2-1	34.705	1868.827	55.831	66.04	0.5	35.66809745	1920.699508	55	66.04
Lamberton	mmx	2022	M33-2-1	52.5635	2830.4955	51.02	66.04	1	54.52798173	2936.289716	50	66.04
Lamberton	mmx	2022	M34-2-1	79.108	4259.9255	45.9535	76.2	1	81.34625425	4380.432986	45.5	76.2
Lamberton	mmx	2022	M35-3-2	67.139	3615.372	49.265	68.58	1	66.46594375	3579.139753	49	68.58
Lamberton	mmx	2022	M36-1-2	33.141	1784.605	51.8875	64.77	1	27.71806168	1492.596221	52	64.77
Lamberton	mmx	2022	M37-2-1	20.8625	1123.4425	51.859	67.31	1	29.66570654	1597.475393	51.5	67.31
Lamberton	mmx	2022	M39-2-3	70.241	3782.411	46.793	76.2	1.5	75.09708573	4043.920085	47	76.2
Lamberton	mmx	2022	M41-2-1	40.9095	2202.9315	50.1425	69.85	1	40.42900712	2177.070819	49.5	69.85
Lamberton	mmx	2022	MOREX_W2017	71.8845	3870.928	46.576	71.12	1.5	69.93070146	3765.714281	46.5	71.12
Lamberton	mmx	2022	ND_GENESIS	75.3535	4057.7245	55.642	72.39	1	74.15097833	3992.972932	55	72.39
Lamberton	mmx	2022	ND20448	64.621	3479.807	52.4535	72.39	1	64.45831294	3471.030385	52	72.39
Lamberton	mmx	2022	ND26104	84.749	4563.6595	49.576	63.5	0.5	85.10182989	4582.667834	49.5	63.5
Lamberton	mmx	2022	PINNACLE	59.351	3196.009	52.4535	63.5	1	57.9038995	3118.080281	52	63.5
Lamberton	mmx	2022	RASMUSSON	75.266	4053.0165	47.9815	64.77	1	76.88147772	4140.008216	48	64.77
Saint Paul	mmx	2020	CONLON	46.7135	2515.1225	NULL	NULL	NULL	42.6496	2296.32	NULL	NULL
Saint Paul	mmx	2020	FEG141-20	-3.059	-164.6855	NULL	NULL	NULL	NULL	NULL	NULL	NULL
Saint Paul	mmx	2020	FILLER	NULL	NULL	NULL	NULL	NULL	NULL	NULL	NULL	NULL
Saint Paul	mmx	2020	LACEY	79.999	4307.274	NULL	NULL	NULL	78.1116	4205.648572	NULL	NULL
Saint Paul	mmx	2020	M01-3-3	19.6205	1056.3925	NULL	NULL	NULL	25.0852	1350.625715	NULL	NULL
Saint Paul	mmx	2020	M02-1	48.167	2593.3835	NULL	NULL	NULL	42.9352	2311.697143	NULL	NULL
Saint Paul	mmx	2020	M03-2-1	71.609	3855.5515	NULL	NULL	NULL	70.7812	3810.968571	NULL	NULL
Saint Paul	mmx	2020	M10-1-2	70.73	3808.2125	NULL	NULL	NULL	78.4924	4226.151429	NULL	NULL
Saint Paul	mmx	2020	M11-3-3	81.185	4371.1185	NULL	NULL	NULL	75.4936	4064.691429	NULL	NULL
Saint Paul	mmx	2020	M12-3-2	82.7155	4453.5455	NULL	NULL	NULL	77.35	4164.642857	NULL	NULL
Saint Paul	mmx	2020	M13-3-2	84.7295	4561.969	NULL	NULL	NULL	85.2992	4592.64	NULL	NULL
Saint Paul	mmx	2020	M14-2-2	63.746	3432.1915	NULL	NULL	NULL	65.688	3536.742857	NULL	NULL
Saint Paul	mmx	2020	M15-2-2	62.0495	3340.8455	NULL	NULL	NULL	63.2128	3403.474286	NULL	NULL
Saint Paul	mmx	2020	M16-2-1	14.933	804.005	NULL	NULL	NULL	14.2324	766.2942858	NULL	NULL
Saint Paul	mmx	2020	M17-3-1	73.522	3958.5355	NULL	NULL	NULL	77.3976	4167.205714	NULL	NULL
Saint Paul	mmx	2020	M20-2-2	63.971	3444.294	NULL	NULL	NULL	60.3092	3247.14	NULL	NULL
Saint Paul	mmx	2020	M22-3-2	38.8905	2093.9275	NULL	NULL	NULL	32.0824	1727.365715	NULL	NULL
Saint Paul	mmx	2020	M23-2-1	63.974	3444.4785	NULL	NULL	NULL	62.5464	3367.594286	NULL	NULL
Saint Paul	mmx	2020	M24-1-2	25.853	1391.9545	NULL	NULL	NULL	31.892	1717.114286	NULL	NULL
Saint Paul	mmx	2020	M28-3-1	12.4065	667.986	NULL	NULL	NULL	14.042	756.0428572	NULL	NULL
Saint Paul	mmx	2020	M29-2-2	20.5065	1104.097	NULL	NULL	NULL	28.7028	1545.402858	NULL	NULL
Saint Paul	mmx	2020	M30-2-1	27.0135	1454.4445	NULL	NULL	NULL	20.6584	1112.28	NULL	NULL
Saint Paul	mmx	2020	M33-2-1	36.4595	1963.0305	NULL	NULL	NULL	38.8416	2091.291428	NULL	NULL
Saint Paul	mmx	2020	M34-2-1	76.1195	4098.392	NULL	NULL	NULL	77.3976	4167.205714	NULL	NULL
Saint Paul	mmx	2020	M35-3-2	55.856	3007.388	NULL	NULL	NULL	56.8344	3060.051429	NULL	NULL
Saint Paul	mmx	2020	M36-1-2	16.0245	862.781	NULL	NULL	NULL	11.3288	609.96	NULL	NULL
Saint Paul	mmx	2020	M37-2-1	41.5525	2237.252	NULL	NULL	NULL	49.6468	2673.06	NULL	NULL
Saint Paul	mmx	2020	M39-2-3	80.026	4308.714	NULL	NULL	NULL	87.584	4715.657143	NULL	NULL
Saint Paul	mmx	2020	M41-2-1	41.335	2225.55	NULL	NULL	NULL	34.8908	1878.574286	NULL	NULL
Saint Paul	mmx	2020	MOREX_W2017	75.649	4073.065	NULL	NULL	NULL	75.3508	4057.002857	NULL	NULL
Saint Paul	mmx	2020	ND_GENESIS	69.6075	3747.783	NULL	NULL	NULL	68.6392	3695.64	NULL	NULL
Saint Paul	mmx	2020	ND20448	8.78	472.743	NULL	NULL	NULL	NULL	NULL	NULL	NULL
Saint Paul	mmx	2020	ND26104	0.5025	27.058	NULL	NULL	NULL	NULL	NULL	NULL	NULL
Saint Paul	mmx	2020	PINNACLE	60.141	3238.102	NULL	NULL	NULL	62.0704	3341.965715	NULL	NULL
Saint Paul	mmx	2020	RASMUSSON	80.182	4317.1235	NULL	NULL	NULL	79.6348	4287.66	NULL	NULL
Saint Paul	mmx	2021	CONLON	40.10435	2159.82	52	64.5	NULL	40.10435	2159.82	52	64.5
Saint Paul	mmx	2021	FEG141-20	33.93445	1827.54	52.5	66.5	NULL	33.93445	1827.54	52.5	66.5
Saint Paul	mmx	2021	FILLER	NULL	NULL	NULL	NULL	NULL	NULL	NULL	NULL	NULL
Saint Paul	mmx	2021	LACEY	45.75285	2464.02	51	69	NULL	45.75285	2464.02	51	69
Saint Paul	mmx	2021	M01-3-3	17.42345	938.34	58.5	56	NULL	17.42345	938.34	58.5	56
Saint Paul	mmx	2021	M02-1	32.97855	1776.06	53	66	NULL	32.97855	1776.06	53	66
Saint Paul	mmx	2021	M03-2-1	53.4435	2878.2	51	75	NULL	53.4435	2878.2	51	75
Saint Paul	mmx	2021	M10-1-2	50.61925	2726.1	51	75	NULL	50.61925	2726.1	51	75
Saint Paul	mmx	2021	M11-3-3	58.26645	3137.94	50	76.5	NULL	58.26645	3137.94	50	76.5
Saint Paul	mmx	2021	M12-3-2	69.73725	3755.7	50.5	74.5	NULL	69.73725	3755.7	50.5	74.5
Saint Paul	mmx	2021	M13-3-2	58.09265	3128.58	50	79	NULL	58.09265	3128.58	50	79
Saint Paul	mmx	2021	M14-2-2	51.40135	2768.22	51.5	73.5	NULL	51.40135	2768.22	51.5	73.5
Saint Paul	mmx	2021	M15-2-2	40.62575	2187.9	52	68	NULL	40.62575	2187.9	52	68
Saint Paul	mmx	2021	M16-2-1	31.0233	1670.76	55	57	NULL	31.0233	1670.76	55	57
Saint Paul	mmx	2021	M17-3-1	56.3981	3037.32	49.5	79.5	NULL	56.3981	3037.32	49.5	79.5
Saint Paul	mmx	2021	M20-2-2	49.7937	2681.64	51	67.5	NULL	49.7937	2681.64	51	67.5
Saint Paul	mmx	2021	M22-3-2	9.16795	493.74	57.5	51.5	NULL	9.16795	493.74	57.5	51.5
Saint Paul	mmx	2021	M23-2-1	58.223	3135.6	50.5	67.5	NULL	58.223	3135.6	50.5	67.5
Saint Paul	mmx	2021	M24-1-2	35.8897	1932.84	51.5	75	NULL	35.8897	1932.84	51.5	75
Saint Paul	mmx	2021	M28-3-1	12.7743	687.96	52.5	47.5	NULL	12.7743	687.96	52.5	47.5
Saint Paul	mmx	2021	M29-2-2	16.46755	886.86	53.5	50	NULL	16.46755	886.86	53.5	50
Saint Paul	mmx	2021	M30-2-1	11.5577	622.44	59	54.5	NULL	11.5577	622.44	59	54.5
Saint Paul	mmx	2021	M33-2-1	40.19125	2164.5	50	60	NULL	40.19125	2164.5	50	60
Saint Paul	mmx	2021	M34-2-1	55.7029	2999.88	50	75	NULL	55.7029	2999.88	50	75
Saint Paul	mmx	2021	M35-3-2	44.8404	2414.88	53	62.5	NULL	44.8404	2414.88	53	62.5
Saint Paul	mmx	2021	M36-1-2	4.0843	219.96	58.5	57.5	NULL	4.0843	219.96	58.5	57.5
Saint Paul	mmx	2021	M37-2-1	19.987	1076.4	52	70.5	NULL	19.987	1076.4	52	70.5
Saint Paul	mmx	2021	M39-2-3	58.70095	3161.34	50.5	75	NULL	58.70095	3161.34	50.5	75
Saint Paul	mmx	2021	M41-2-1	25.15755	1354.86	52.5	69	NULL	25.15755	1354.86	52.5	69
Saint Paul	mmx	2021	MOREX_W2017	55.4422	2985.84	50	73.5	NULL	55.4422	2985.84	50	73.5
Saint Paul	mmx	2021	ND_GENESIS	46.79565	2520.18	55	66.5	NULL	46.79565	2520.18	55	66.5
Saint Paul	mmx	2021	ND20448	31.67505	1705.86	52	70	NULL	31.67505	1705.86	52	70
Saint Paul	mmx	2021	ND26104	73.90845	3980.34	52	62	NULL	73.90845	3980.34	52	62
Saint Paul	mmx	2021	PINNACLE	52.70485	2838.42	55	64.5	NULL	52.70485	2838.42	55	64.5
Saint Paul	mmx	2021	RASMUSSON	65.175	3510	50.5	64.5	NULL	65.175	3510	50.5	64.5
Saint Paul	mmx	2022	CONLON	26.23815	1412.331429	52.5	71.269	NULL	26.23815	1412.331429	52.5	71
Saint Paul	mmx	2022	FEG141-20	62.8485	3382.971429	54.5	73.6475	NULL	62.8485	3382.971429	54.5	74
Saint Paul	mmx	2022	FILLER	NULL	NULL	NULL	NULL	NULL	NULL	NULL	NULL	NULL
Saint Paul	mmx	2022	LACEY	51.46545	2770.251429	56	68.6955	NULL	51.46545	2770.251429	56	71
Saint Paul	mmx	2022	M01-3-3	34.50075	1857.085715	57.5	62.2275	NULL	34.50075	1857.085715	57.5	64
Saint Paul	mmx	2022	M02-1	36.5664	1968.274286	57	64.293	NULL	36.5664	1968.274286	57	65
Saint Paul	mmx	2022	M03-2-1	61.0905	3288.342857	53	78.026	NULL	61.0905	3288.342857	53	79
Saint Paul	mmx	2022	M10-1-2	53.2674	2867.245714	54	74.881	NULL	53.2674	2867.245714	54	75.5
Saint Paul	mmx	2022	M11-3-3	51.4215	2767.885715	54	74.1715	NULL	51.4215	2767.885715	54	75.5
Saint Paul	mmx	2022	M12-3-2	63.9033	3439.748572	54.5	73.1885	NULL	63.9033	3439.748572	54.5	71.5
Saint Paul	mmx	2022	M13-3-2	47.9055	2578.628572	54.5	67.383	NULL	47.9055	2578.628572	54.5	62.5
Saint Paul	mmx	2022	M14-2-2	47.9055	2578.628572	55.5	73.414	NULL	47.9055	2578.628572	55.5	73.5
Saint Paul	mmx	2022	M15-2-2	59.64015	3210.274285	54.5	70.825	NULL	59.64015	3210.274285	54.5	71
Saint Paul	mmx	2022	M16-2-1	63.3759	3411.36	56	50.1475	NULL	63.3759	3411.36	56	50.5
Saint Paul	mmx	2022	M17-3-1	66.1008	3558.034286	53.5	74.3165	NULL	66.1008	3558.034286	53.5	76
Saint Paul	mmx	2022	M20-2-2	57.79425	3110.914286	56	69.2035	NULL	57.79425	3110.914286	56	70
Saint Paul	mmx	2022	M22-3-2	24.1725	1301.142857	59	57.511	NULL	24.1725	1301.142857	59	56
Saint Paul	mmx	2022	M23-2-1	62.3211	3354.582858	54.5	72.3745	NULL	62.3211	3354.582858	54.5	69
Saint Paul	mmx	2022	M24-1-2	34.8084	1873.645715	55	71.9935	NULL	34.8084	1873.645715	55	73.5
Saint Paul	mmx	2022	M28-3-1	35.7753	1925.691429	55.5	55.615	NULL	35.7753	1925.691429	55.5	56.5
Saint Paul	mmx	2022	M29-2-2	12.78945	688.4228572	60	49.301	NULL	12.78945	688.4228572	60	48.5
Saint Paul	mmx	2022	M30-2-1	12.1302	652.9371429	60	55.446	NULL	12.1302	652.9371429	60	55
Saint Paul	mmx	2022	M33-2-1	30.45735	1639.44	54.5	63.2365	NULL	30.45735	1639.44	54.5	63.5
Saint Paul	mmx	2022	M34-2-1	49.1361	2644.868572	53.5	72.97	NULL	49.1361	2644.868572	53.5	73.5
Saint Paul	mmx	2022	M35-3-2	57.00315	3068.331429	56	64.793	NULL	57.00315	3068.331429	56	65.5
Saint Paul	mmx	2022	M36-1-2	23.5572	1268.022857	55.5	67.881	NULL	23.5572	1268.022857	55.5	68.5
Saint Paul	mmx	2022	M37-2-1	22.854	1230.171429	55.5	64.325	NULL	22.854	1230.171429	55.5	64.5
Saint Paul	mmx	2022	M39-2-3	53.0037	2853.051429	54.5	73.777	NULL	53.0037	2853.051429	54.5	72
Saint Paul	mmx	2022	M41-2-1	32.6109	1755.36	56	70.511	NULL	32.6109	1755.36	56	69
Saint Paul	mmx	2022	MOREX_W2017	54.80565	2950.045715	54.5	77.745	NULL	54.80565	2950.045715	54.5	76.5
Saint Paul	mmx	2022	ND_GENESIS	47.1144	2536.045715	59	70.284	NULL	47.1144	2536.045715	59	72.5
Saint Paul	mmx	2022	ND20448	43.5105	2342.057143	55.5	70.301	NULL	43.5105	2342.057143	55.5	69.5
Saint Paul	mmx	2022	ND26104	64.167	3453.942858	54.5	69.115	NULL	64.167	3453.942858	54.5	70
Saint Paul	mmx	2022	PINNACLE	50.3667	2711.108572	56.5	69.68	NULL	50.3667	2711.108572	56.5	69.5
Saint Paul	mmx	2022	RASMUSSON	63.3759	3411.36	55.5	65.97	NULL	63.3759	3411.36	55.5	66.5
