# Supplementary material for: Sodium azide mutagenesis induces a unique pattern of mutations
Source: PLoS Genet. 2025 Jun 3;21(6):e1011634. doi: 10.1371/journal.pgen.1011634 (PMC12162104; doi:10.1371/journal.pgen.1011634)
Supplement: S2 Table — Position is relative to the mutated base. Deviance is a likelihood ratio from the log-linear model. Degrees-of-freedom (df) and P-values are from the chi-squared distribution. (XLSX) [file pgen.1011634.s019.xlsx]

## Sheet: 4.2Gbp Genome
Genome size [bp]	4225605719		Figure S1	Generation	New het indel mutations	Inherited het indel mutations	Inherited hom indel mutations		Total hom spontaneous indel mutations	Total het spontaneous indel mutations	Total het+hom spontaneous indel mutations
Diploid [bp]	8451211438		Self1 from seed stock	0	3.80305	0	0		0	0	0		Expected 1-3bp indel + large del M5	18.0331
			Self2	1	3.80305	1.90152	0		0	1.90152	1.90152
Mutation rate [1/(bp*generation)]:			Self3	2	3.80305	2.85228	0.475381		0.475381	2.85228	3.32766
Mean indel mutation rate (1-3bp)	4.5e-10		M1	3	3.80305	3.32766	1.18845		1.18845	3.32766	4.51612
Mean SNP mutation rate	6.53e-09		M2	4	3.80305	3.56535	2.02037		2.02037	3.56535	5.58572
			M3	5	3.80305	3.6842	2.91171		2.91171	3.6842	6.59591
Del rate	.6*10^-9		M4	6	3.80305	3.74362	3.83276		3.83276	3.74362	7.57638
			M5	7	3.80305	3.77333	4.76866		4.76866	3.77333	8.542
			M6	8	3.80305	3.78819	5.712		5.712	3.78819	9.50019
Ins	.3*10^-9		M7	9	3.80305	3.79562	6.65904		6.65904	3.79562	10.4547
Complex	.4*10^-10		Figure S1	Generation	New het SNV mutations	Inherited het SNV mutations	Inherited hom SNV mutations		Total hom spontaneous SNV mutations	Total het spontaneous SNV mutations	Total het+hom spontaneous SNV mutations
			Self1 from seed stock	0	55.1864	0	0		0	0	0
			Self2	1	55.1864	27.5932	0		0	27.5932	27.5932
Large del (>3bp)	5e-10		Self3	2	55.1864	41.3898	6.8983		6.8983	41.3898	48.2881
			M1	3	55.1864	48.2881	17.2458		17.2458	48.2881	65.5339
			M2	4	55.1864	51.7373	29.3178		29.3178	51.7373	81.055
			M3	5	55.1864	53.4618	42.2521		42.2521	53.4618	95.7139
			M4	6	55.1864	54.3241	55.6176		55.6176	54.3241	109.942
			M5	7	55.1864	54.7553	69.1986		69.1986	54.7553	123.954
			M6	8	55.1864	54.9708	82.8874		82.8874	54.9708	137.858
			M7	9	55.1864	55.0786	96.6301		96.6301	55.0786	151.709
			Figure S1	Generation	New het large del mutations	Inherited het large del mutations	Inherited hom large del mutations		Total hom spontaneous large del mutations	Total het spontaneous large del mutations	Total het+hom spontaneous large del mutations
			Self1 from seed stock	0	4.22561	0	0		0	0	0
			Self2	1	4.22561	2.1128	0		0	2.1128	2.1128
			Self3	2	4.22561	3.1692	0.528201		0.528201	3.1692	3.69741
			M1	3	4.22561	3.69741	1.3205		1.3205	3.69741	5.01791
			M2	4	4.22561	3.96151	2.24485		2.24485	3.96151	6.20636
			M3	5	4.22561	4.09356	3.23523		3.23523	4.09356	7.32878
			M4	6	4.22561	4.15958	4.25862		4.25862	4.15958	8.4182
			M5	7	4.22561	4.19259	5.29851		5.29851	4.19259	9.49111
			M6	8	4.22561	4.2091	6.34666		6.34666	4.2091	10.5558
			M7	9	4.22561	4.21735	7.39894		7.39894	4.21735	11.6163

## Sheet: 820Mbp Callable Regions
Genome size [bp]	820594305		Figure S1	Generation	New het indel mutations	Inherited het indel mutations	Inherited hom indel mutations		Total hom spontaneous indel mutations	Total het spontaneous indel mutations	Total het+hom spontaneous indel mutations
Diploid [bp]	1641188610		Self1 from seed stock	0	0.738535	0	0		0	0	0		Expected 1-3bp indel + large del M5	3.50195
			Self2	1	0.738535	0.369267	0		0	0.369267	0.369267
Mutation rate [1/(bp*generation)]:			Self3	2	0.738535	0.553901	0.0923169		0.0923169	0.553901	0.646218
Mean indel mutation rate (1-3bp)	4.5e-10		M1	3	0.738535	0.646218	0.230792		0.230792	0.646218	0.87701
Mean SNP mutation rate	6.53e-09		M2	4	0.738535	0.692376	0.392347		0.392347	0.692376	1.08472
			M3	5	0.738535	0.715456	0.565441		0.565441	0.715456	1.2809
Del rate	.6*10^-9		M4	6	0.738535	0.726995	0.744305		0.744305	0.726995	1.4713
			M5	7	0.738535	0.732765	0.926053		0.926053	0.732765	1.65882
			M6	8	0.738535	0.73565	1.10924		1.10924	0.73565	1.84489
Ins	.3*10^-9		M7	9	0.738535	0.737092	1.29316		1.29316	0.737092	2.03025
Complex	.4*10^-10		Figure S1	Generation	New het SNV mutations	Inherited het SNV mutations	Inherited hom SNV mutations		Total hom spontaneous SNV mutations	Total het spontaneous SNV mutations	Total het+hom spontaneous SNV mutations
			Self1 from seed stock	0	10.717	0	0		0	0	0
			Self2	1	10.717	5.35848	0		0	5.35848	5.35848
Large del (>3bp)	5e-10		Self3	2	10.717	8.03772	1.33962		1.33962	8.03772	9.37734
			M1	3	10.717	9.37734	3.34905		3.34905	9.37734	12.7264
			M2	4	10.717	10.0472	5.69339		5.69339	10.0472	15.7405
			M3	5	10.717	10.3821	8.20517		8.20517	10.3821	18.5872
			M4	6	10.717	10.5495	10.8007		10.8007	10.5495	21.3502
			M5	7	10.717	10.6332	13.4381		13.4381	10.6332	24.0713
			M6	8	10.717	10.6751	16.0964		16.0964	10.6751	26.7715
			M7	9	10.717	10.696	18.7651		18.7651	10.696	29.4612
			Figure S1	Generation	New het large del mutations	Inherited het large del mutations	Inherited hom large del mutations		Total hom spontaneous large del mutations	Total het spontaneous large del mutations	Total het+hom spontaneous large del mutations
			Self1 from seed stock	0	0.820594	0	0		0	0	0
			Self2	1	0.820594	0.410297	0		0	0.410297	0.410297
			Self3	2	0.820594	0.615446	0.102574		0.102574	0.615446	0.71802
			M1	3	0.820594	0.71802	0.256436		0.256436	0.71802	0.974456
			M2	4	0.820594	0.769307	0.435941		0.435941	0.769307	1.20525
			M3	5	0.820594	0.794951	0.628268		0.628268	0.794951	1.42322
			M4	6	0.820594	0.807773	0.827005		0.827005	0.807773	1.63478
			M5	7	0.820594	0.814183	1.02895		1.02895	0.814183	1.84313
			M6	8	0.820594	0.817389	1.23249		1.23249	0.817389	2.04988
			M7	9	0.820594	0.818992	1.43684		1.43684	0.818992	2.25583
