# Supplementary material for: Sodium azide mutagenesis induces a unique pattern of mutations
Source: PLoS Genet. 2025 Jun 3;21(6):e1011634. doi: 10.1371/journal.pgen.1011634 (PMC12162104; doi:10.1371/journal.pgen.1011634)
Supplement: S3 Table — (CSV) [file pgen.1011634.s020.csv]

									continuous scale trait; spatially adjusted				discrete scale trait; not analyzed for spatial variation	continuous scale trait; raw values
location_name	experiment_name	year	trial_code	line_name	plot	rep	row	column	yield_bua_use	yield_kgha_use	heading_dap_use	height_cm_use	lodging_score_use	yield_grams	plot_size	yield_kgha	yield_bua	heading_dap	height_cm		field_notes	yield_notes
Saint Paul	mmx	2020	mmx_2020_stp	M01-3-3	2901	1	1	1	13.933	750.178	NULL	NULL	NULL	259	1.950947603	1327.56	24.6568	NULL	NULL		NULL
Saint Paul	mmx	2020	mmx_2020_stp	M35-3-2	2902	1	1	2	48.864	2630.917	NULL	NULL	NULL	568	1.950947603	2911.405714	54.0736	NULL	NULL		NULL
Saint Paul	mmx	2020	mmx_2020_stp	M22-3-2	2903	1	1	3	47.755	2571.192	NULL	NULL	NULL	422	1.950947603	2163.051429	40.1744	NULL	NULL		NULL
Saint Paul	mmx	2020	mmx_2020_stp	CONLON	2904	1	1	4	69.109	3720.929	NULL	NULL	NULL	627	1.950947603	3213.822857	59.6904	NULL	NULL		NULL
Saint Paul	mmx	2020	mmx_2020_stp	M12-3-2	2905	1	1	5	83.872	4515.812	NULL	NULL	NULL	840	1.950947603	4305.6	79.968	NULL	NULL		NULL
Saint Paul	mmx	2020	mmx_2020_stp	M16-2-1	2906	1	1	6	12.583	677.48	NULL	NULL	NULL	122	1.950947603	625.3371429	11.6144	NULL	NULL		NULL
Saint Paul	mmx	2020	mmx_2020_stp	M29-2-2	2907	1	1	7	18.194	979.575	NULL	NULL	NULL	300	1.950947603	1537.714286	28.56	NULL	NULL		NULL
Saint Paul	mmx	2020	mmx_2020_stp	M34-2-1	2908	1	2	7	90.328	4863.414	NULL	NULL	NULL	929	1.950947603	4761.788571	88.4408	NULL	NULL		NULL
Saint Paul	mmx	2020	mmx_2020_stp	M41-2-1	2909	1	2	6	49.31	2654.948	NULL	NULL	NULL	485	1.950947603	2485.971429	46.172	NULL	NULL		NULL
Saint Paul	mmx	2020	mmx_2020_stp	M24-1-2	2910	1	2	5	26.492	1426.344	NULL	NULL	NULL	370	1.950947603	1896.514286	35.224	NULL	NULL		NULL
Saint Paul	mmx	2020	mmx_2020_stp	M28-3-1	2911	1	2	4	9.719	523.304	NULL	NULL	NULL	154	1.950947603	789.36	14.6608	NULL	NULL		NULL
Saint Paul	mmx	2020	mmx_2020_stp	M30-2-1	2912	1	2	3	29.479	1587.17	NULL	NULL	NULL	226	1.950947603	1158.411429	21.5152	NULL	NULL		NULL
Saint Paul	mmx	2020	mmx_2020_stp	PINNACLE	2913	1	2	2	63.707	3430.099	NULL	NULL	NULL	727	1.950947603	3726.394286	69.2104	NULL	NULL		NULL
Saint Paul	mmx	2020	mmx_2020_stp	RASMUSSON	2914	1	2	1	88.866	4784.665	NULL	NULL	NULL	943	1.950947603	4833.548571	89.7736	NULL	NULL		NULL
Saint Paul	mmx	2020	mmx_2020_stp	M10-1-2	2915	1	3	1	70.218	3780.62	NULL	NULL	NULL	858	1.950947603	4397.862857	81.6816	NULL	NULL		NULL
Saint Paul	mmx	2020	mmx_2020_stp	MOREX_W2017	2916	1	3	2	79.872	4300.439	NULL	NULL	NULL	909	1.950947603	4659.274286	86.5368	NULL	NULL		NULL
Saint Paul	mmx	2020	mmx_2020_stp	ND20448	2917	1	3	3	8.576	461.747	NULL	NULL	NULL	0	1.950947603	0	0	NULL	NULL		NULL
Saint Paul	mmx	2020	mmx_2020_stp	M03-2-1	2918	1	3	4	78.478	4225.391	NULL	NULL	NULL	806	1.950947603	4131.325714	76.7312	NULL	NULL		NULL
Saint Paul	mmx	2020	mmx_2020_stp	ND_GENESIS	2919	1	3	5	81.765	4402.354	NULL	NULL	NULL	890	1.950947603	4561.885714	84.728	NULL	NULL		NULL
Saint Paul	mmx	2020	mmx_2020_stp	M20-2-2	2920	1	3	6	71.705	3860.696	NULL	NULL	NULL	678	1.950947603	3475.234286	64.5456	NULL	NULL		NULL
Saint Paul	mmx	2020	mmx_2020_stp	M37-2-1	2921	1	3	7	44.853	2414.946	NULL	NULL	NULL	598	1.950947603	3065.177143	56.9296	NULL	NULL		NULL
Saint Paul	mmx	2020	mmx_2020_stp	LACEY	2922	1	4	7	99.281	5345.458	NULL	NULL	NULL	1063	1.950947603	5448.634286	101.1976	NULL	NULL		NULL
Saint Paul	mmx	2020	mmx_2020_stp	ND26104	2923	1	4	6	-7.035	-378.766	NULL	NULL	NULL	0	1.950947603	0	0	NULL	NULL		NULL
Saint Paul	mmx	2020	mmx_2020_stp	M14-2-2	2924	1	4	5	76.573	4122.812	NULL	NULL	NULL	908	1.950947603	4654.148571	86.4416	NULL	NULL		NULL
Saint Paul	mmx	2020	mmx_2020_stp	M15-2-2	2925	1	4	4	62.633	3372.253	NULL	NULL	NULL	755	1.950947603	3869.914286	71.876	NULL	NULL		NULL
Saint Paul	mmx	2020	mmx_2020_stp	M36-1-2	2926	1	4	3	20.151	1084.963	NULL	NULL	NULL	148	1.950947603	758.6057143	14.0896	NULL	NULL		NULL
Saint Paul	mmx	2020	mmx_2020_stp	M23-2-1	2927	1	4	2	76.436	4115.457	NULL	NULL	NULL	841	1.950947603	4310.725714	80.0632	NULL	NULL		NULL
Saint Paul	mmx	2020	mmx_2020_stp	M13-3-2	2928	1	4	1	97.693	5259.956	NULL	NULL	NULL	1001	1.950947603	5130.84	95.2952	NULL	NULL		NULL
Saint Paul	mmx	2020	mmx_2020_stp	FEG141-20	2929	1	5	1	-7.418	-399.383	NULL	NULL	NULL	0	1.950947603	0	0	NULL	NULL		NULL
Saint Paul	mmx	2020	mmx_2020_stp	M33-2-1	2930	1	5	2	32.674	1759.23	NULL	NULL	NULL	421	1.950947603	2157.925714	40.0792	NULL	NULL		NULL
Saint Paul	mmx	2020	mmx_2020_stp	M02-1	2931	1	5	3	60.778	3272.384	NULL	NULL	NULL	571	1.950947603	2926.782857	54.3592	NULL	NULL		NULL
Saint Paul	mmx	2020	mmx_2020_stp	M39-2-3	2932	1	5	4	84.304	4539.056	NULL	NULL	NULL	964	1.950947603	4941.188571	91.7728	NULL	NULL		NULL
Saint Paul	mmx	2020	mmx_2020_stp	M17-3-1	2933	1	5	5	86.333	4648.303	NULL	NULL	NULL	929	1.950947603	4761.788571	88.4408	NULL	NULL		NULL
Saint Paul	mmx	2020	mmx_2020_stp	M11-3-3	2934	1	5	6	90.742	4885.693	NULL	NULL	NULL	919	1.950947603	4710.531429	87.4888	NULL	NULL		NULL
Saint Paul	mmx	2020	mmx_2020_stp	FILLER	2935	1	5	7	NULL	NULL	NULL	NULL	NULL	NULL	NULL	NULL	NULL	NULL	NULL		NULL	NULL
Saint Paul	mmx	2020	mmx_2020_stp	ND26104	2936	2	6	7	8.04	432.882	NULL	NULL	NULL	0	1.950947603	0	0	NULL	NULL		NULL
Saint Paul	mmx	2020	mmx_2020_stp	M10-1-2	2937	2	6	6	71.242	3835.805	NULL	NULL	NULL	791	1.950947603	4054.44	75.3032	NULL	NULL		NULL
Saint Paul	mmx	2020	mmx_2020_stp	M29-2-2	2938	2	6	5	22.819	1228.619	NULL	NULL	NULL	303	1.950947603	1553.091429	28.8456	NULL	NULL		NULL
Saint Paul	mmx	2020	mmx_2020_stp	M39-2-3	2939	2	6	4	75.748	4078.372	NULL	NULL	NULL	876	1.950947603	4490.125714	83.3952	NULL	NULL		NULL
Saint Paul	mmx	2020	mmx_2020_stp	M33-2-1	2940	2	6	3	40.245	2166.831	NULL	NULL	NULL	395	1.950947603	2024.657143	37.604	NULL	NULL		NULL
Saint Paul	mmx	2020	mmx_2020_stp	M12-3-2	2941	2	6	2	81.559	4391.279	NULL	NULL	NULL	785	1.950947603	4023.685714	74.732	NULL	NULL		NULL
Saint Paul	mmx	2020	mmx_2020_stp	M35-3-2	2942	2	6	1	62.848	3383.859	NULL	NULL	NULL	626	1.950947603	3208.697143	59.5952	NULL	NULL		NULL
Saint Paul	mmx	2020	mmx_2020_stp	M13-3-2	2943	2	7	1	71.766	3863.982	NULL	NULL	NULL	791	1.950947603	4054.44	75.3032	NULL	NULL		NULL
Saint Paul	mmx	2020	mmx_2020_stp	M36-1-2	2944	2	7	2	11.898	640.599	NULL	NULL	NULL	90	1.950947603	461.3142857	8.568	NULL	NULL		NULL
Saint Paul	mmx	2020	mmx_2020_stp	M01-3-3	2945	2	7	3	25.308	1362.607	NULL	NULL	NULL	268	1.950947603	1373.691429	25.5136	NULL	NULL		NULL
Saint Paul	mmx	2020	mmx_2020_stp	M03-2-1	2946	2	7	4	64.74	3485.712	NULL	NULL	NULL	681	1.950947603	3490.611429	64.8312	NULL	NULL		NULL
Saint Paul	mmx	2020	mmx_2020_stp	M20-2-2	2947	2	7	5	56.237	3027.892	NULL	NULL	NULL	589	1.950947603	3019.045714	56.0728	NULL	NULL		NULL
Saint Paul	mmx	2020	mmx_2020_stp	M37-2-1	2948	2	7	6	38.252	2059.558	NULL	NULL	NULL	445	1.950947603	2280.942857	42.364	NULL	NULL		NULL
Saint Paul	mmx	2020	mmx_2020_stp	M30-2-1	2949	2	7	7	24.548	1321.719	NULL	NULL	NULL	208	1.950947603	1066.148571	19.8016	NULL	NULL		NULL
Saint Paul	mmx	2020	mmx_2020_stp	MOREX_W2017	2950	2	8	7	71.426	3845.691	NULL	NULL	NULL	674	1.950947603	3454.731429	64.1648	NULL	NULL		NULL
Saint Paul	mmx	2020	mmx_2020_stp	PINNACLE	2951	2	8	6	56.575	3046.105	NULL	NULL	NULL	577	1.950947603	2957.537143	54.9304	NULL	NULL		NULL
Saint Paul	mmx	2020	mmx_2020_stp	RASMUSSON	2952	2	8	5	71.498	3849.582	NULL	NULL	NULL	730	1.950947603	3741.771429	69.496	NULL	NULL		NULL
Saint Paul	mmx	2020	mmx_2020_stp	M16-2-1	2953	2	8	4	17.283	930.53	NULL	NULL	NULL	177	1.950947603	907.2514286	16.8504	NULL	NULL		NULL
Saint Paul	mmx	2020	mmx_2020_stp	M11-3-3	2954	2	8	3	71.628	3856.544	NULL	NULL	NULL	667	1.950947603	3418.851429	63.4984	NULL	NULL		NULL
Saint Paul	mmx	2020	mmx_2020_stp	ND20448	2955	2	8	2	8.984	483.739	NULL	NULL	NULL	0	1.950947603	0	0	NULL	NULL		NULL
Saint Paul	mmx	2020	mmx_2020_stp	M17-3-1	2956	2	8	1	60.711	3268.768	NULL	NULL	NULL	697	1.950947603	3572.622857	66.3544	NULL	NULL		NULL
Saint Paul	mmx	2020	mmx_2020_stp	M34-2-1	2957	2	9	1	61.911	3333.37	NULL	NULL	NULL	697	1.950947603	3572.622857	66.3544	NULL	NULL		NULL
Saint Paul	mmx	2020	mmx_2020_stp	M22-3-2	2958	2	9	2	30.026	1616.663	NULL	NULL	NULL	252	1.950947603	1291.68	23.9904	NULL	NULL		NULL
Saint Paul	mmx	2020	mmx_2020_stp	M28-3-1	2959	2	9	3	15.094	812.668	NULL	NULL	NULL	141	1.950947603	722.7257143	13.4232	NULL	NULL		NULL
Saint Paul	mmx	2020	mmx_2020_stp	M02-1	2960	2	9	4	35.556	1914.383	NULL	NULL	NULL	331	1.950947603	1696.611429	31.5112	NULL	NULL		NULL
Saint Paul	mmx	2020	mmx_2020_stp	M24-1-2	2961	2	9	5	25.214	1357.565	NULL	NULL	NULL	300	1.950947603	1537.714286	28.56	NULL	NULL		NULL
Saint Paul	mmx	2020	mmx_2020_stp	M14-2-2	2962	2	9	6	50.919	2741.571	NULL	NULL	NULL	472	1.950947603	2419.337143	44.9344	NULL	NULL		NULL
Saint Paul	mmx	2020	mmx_2020_stp	CONLON	2963	2	9	7	24.318	1309.316	NULL	NULL	NULL	269	1.950947603	1378.817143	25.6088	NULL	NULL		NULL
Saint Paul	mmx	2020	mmx_2020_stp	M23-2-1	2964	2	10	7	51.512	2773.5	NULL	NULL	NULL	473	1.950947603	2424.462857	45.0296	NULL	NULL		NULL
Saint Paul	mmx	2020	mmx_2020_stp	FEG141-20	2965	2	10	6	1.3	70.012	NULL	NULL	NULL	0	1.950947603	0	0	NULL	NULL		NULL
Saint Paul	mmx	2020	mmx_2020_stp	LACEY	2966	2	10	5	60.717	3269.09	NULL	NULL	NULL	578	1.950947603	2962.662857	55.0256	NULL	NULL		NULL
Saint Paul	mmx	2020	mmx_2020_stp	ND_GENESIS	2967	2	10	4	57.45	3093.212	NULL	NULL	NULL	552	1.950947603	2829.394286	52.5504	NULL	NULL		NULL
Saint Paul	mmx	2020	mmx_2020_stp	M41-2-1	2968	2	10	3	33.36	1796.152	NULL	NULL	NULL	248	1.950947603	1271.177143	23.6096	NULL	NULL		NULL
Saint Paul	mmx	2020	mmx_2020_stp	M15-2-2	2969	2	10	2	61.466	3309.438	NULL	NULL	NULL	573	1.950947603	2937.034286	54.5496	NULL	NULL		NULL
Saint Paul	mmx	2020	mmx_2020_stp	FILLER	2970	2	10	1	NULL	NULL	NULL	NULL	NULL	NULL	NULL	NULL	NULL	NULL	NULL		NULL	NULL
Saint Paul	mmx	2021	mmx_2021_stp	ND26104	2901	1	1	1	75.3423	4057.56	52	64	NULL	867	2.136752137	4057.56	75.3423	52	64		NULL
Saint Paul	mmx	2021	mmx_2021_stp	M13-3-2	2902	1	1	2	60.2217	3243.24	50	81	NULL	693	2.136752137	3243.24	60.2217	50	81		NULL
Saint Paul	mmx	2021	mmx_2021_stp	M28-3-1	2903	1	1	3	11.8184	636.48	53	43	NULL	136	2.136752137	636.48	11.8184	53	43		NULL
Saint Paul	mmx	2021	mmx_2021_stp	M11-3-3	2904	1	1	4	60.1348	3238.56	50	78	NULL	692	2.136752137	3238.56	60.1348	50	78		NULL
Saint Paul	mmx	2021	mmx_2021_stp	M14-2-2	2905	1	1	5	54.3125	2925	51	76	NULL	625	2.136752137	2925	54.3125	51	76		NULL
Saint Paul	mmx	2021	mmx_2021_stp	M02-1	2906	1	1	6	34.0648	1834.56	53	65	NULL	392	2.136752137	1834.56	34.0648	53	65		NULL
Saint Paul	mmx	2021	mmx_2021_stp	M15-2-2	2907	1	1	7	36.4111	1960.92	52	63	NULL	419	2.136752137	1960.92	36.4111	52	63		NULL
Saint Paul	mmx	2021	mmx_2021_stp	M36-1-2	2908	1	2	7	6.6913	360.36	57	57	NULL	77	2.136752137	360.36	6.6913	57	57		NULL
Saint Paul	mmx	2021	mmx_2021_stp	M22-3-2	2909	1	2	6	9.559	514.8	55	48	NULL	110	2.136752137	514.8	9.559	55	48		NULL
Saint Paul	mmx	2021	mmx_2021_stp	M03-2-1	2910	1	2	5	54.9208	2957.76	51	73	NULL	632	2.136752137	2957.76	54.9208	51	73		NULL
Saint Paul	mmx	2021	mmx_2021_stp	MOREX_W2017	2911	1	2	4	64.306	3463.2	50	75	NULL	740	2.136752137	3463.2	64.306	50	75		NULL
Saint Paul	mmx	2021	mmx_2021_stp	M20-2-2	2912	1	2	3	54.1387	2915.64	51	70	NULL	623	2.136752137	2915.64	54.1387	51	70		NULL
Saint Paul	mmx	2021	mmx_2021_stp	M41-2-1	2913	1	2	2	29.2853	1577.16	52	68	NULL	337	2.136752137	1577.16	29.2853	52	68		NULL
Saint Paul	mmx	2021	mmx_2021_stp	FEG141-20	2914	1	2	1	36.2373	1951.56	52	67	NULL	417	2.136752137	1951.56	36.2373	52	67		NULL
Saint Paul	mmx	2021	mmx_2021_stp	M37-2-1	2915	1	3	1	22.2464	1198.08	52	68	NULL	256	2.136752137	1198.08	22.2464	52	68		NULL
Saint Paul	mmx	2021	mmx_2021_stp	M16-2-1	2916	1	3	2	33.8041	1820.52	56	56	NULL	389	2.136752137	1820.52	33.8041	56	56		NULL
Saint Paul	mmx	2021	mmx_2021_stp	M23-2-1	2917	1	3	3	57.5278	3098.16	51	69	NULL	662	2.136752137	3098.16	57.5278	51	69		NULL
Saint Paul	mmx	2021	mmx_2021_stp	LACEY	2918	1	3	4	46.926	2527.2	51	70	NULL	540	2.136752137	2527.2	46.926	51	70		NULL
Saint Paul	mmx	2021	mmx_2021_stp	M30-2-1	2919	1	3	5	11.7315	631.8	58	53	NULL	135	2.136752137	631.8	11.7315	58	53		NULL
Saint Paul	mmx	2021	mmx_2021_stp	ND20448	2920	1	3	6	33.7172	1815.84	52	70	NULL	388	2.136752137	1815.84	33.7172	52	70		NULL
Saint Paul	mmx	2021	mmx_2021_stp	RASMUSSON	2921	1	3	7	72.3877	3898.44	51	65	NULL	833	2.136752137	3898.44	72.3877	51	65		NULL
Saint Paul	mmx	2021	mmx_2021_stp	M01-3-3	2922	1	4	7	16.0765	865.8	56	52	NULL	185	2.136752137	865.8	16.0765	56	52		NULL
Saint Paul	mmx	2021	mmx_2021_stp	M12-3-2	2923	1	4	6	68.4772	3687.84	51	71	NULL	788	2.136752137	3687.84	68.4772	51	71		NULL
Saint Paul	mmx	2021	mmx_2021_stp	M35-3-2	2924	1	4	5	48.9247	2634.84	52	68	NULL	563	2.136752137	2634.84	48.9247	52	68		NULL
Saint Paul	mmx	2021	mmx_2021_stp	M24-1-2	2925	1	4	4	37.2801	2007.72	52	76	NULL	429	2.136752137	2007.72	37.2801	52	76		NULL
Saint Paul	mmx	2021	mmx_2021_stp	M29-2-2	2926	1	4	3	18.3359	987.48	53	50	NULL	211	2.136752137	987.48	18.3359	53	50		NULL
Saint Paul	mmx	2021	mmx_2021_stp	M17-3-1	2927	1	4	2	60.3086	3247.92	50	77	NULL	694	2.136752137	3247.92	60.3086	50	77		NULL
Saint Paul	mmx	2021	mmx_2021_stp	M33-2-1	2928	1	4	1	43.0155	2316.6	50	62	NULL	495	2.136752137	2316.6	43.0155	50	62		NULL
Saint Paul	mmx	2021	mmx_2021_stp	PINNACLE	2929	1	5	1	58.8313	3168.36	55	66	NULL	677	2.136752137	3168.36	58.8313	55	66		NULL
Saint Paul	mmx	2021	mmx_2021_stp	M39-2-3	2930	1	5	2	59.4396	3201.12	50	74	NULL	684	2.136752137	3201.12	59.4396	50	74		NULL
Saint Paul	mmx	2021	mmx_2021_stp	ND_GENESIS	2931	1	5	3	52.9221	2850.12	55	68	NULL	609	2.136752137	2850.12	52.9221	55	68		NULL
Saint Paul	mmx	2021	mmx_2021_stp	CONLON	2932	1	5	4	38.4098	2068.56	52	63	NULL	442	2.136752137	2068.56	38.4098	52	63		NULL
Saint Paul	mmx	2021	mmx_2021_stp	M10-1-2	2933	1	5	5	52.9221	2850.12	51	74	NULL	609	2.136752137	2850.12	52.9221	51	74		NULL
Saint Paul	mmx	2021	mmx_2021_stp	M34-2-1	2934	1	5	6	54.5732	2939.04	50	74	NULL	628	2.136752137	2939.04	54.5732	50	74		NULL
Saint Paul	mmx	2021	mmx_2021_stp	FILLER	2935	1	5	7	NULL	NULL	NULL	NULL	NULL	NULL	NULL	NULL	NULL	NULL	NULL		NULL	NULL
Saint Paul	mmx	2021	mmx_2021_stp	M24-1-2	2936	2	6	7	34.4993	1857.96	51	74	NULL	397	2.136752137	1857.96	34.4993	51	74		NULL
Saint Paul	mmx	2021	mmx_2021_stp	CONLON	2937	2	6	6	41.7989	2251.08	52	66	NULL	481	2.136752137	2251.08	41.7989	52	66		NULL
Saint Paul	mmx	2021	mmx_2021_stp	M03-2-1	2938	2	6	5	51.9662	2798.64	51	77	NULL	598	2.136752137	2798.64	51.9662	51	77		NULL
Saint Paul	mmx	2021	mmx_2021_stp	M37-2-1	2939	2	6	4	17.7276	954.72	52	73	NULL	204	2.136752137	954.72	17.7276	52	73		NULL
Saint Paul	mmx	2021	mmx_2021_stp	M33-2-1	2940	2	6	3	37.367	2012.4	50	58	NULL	430	2.136752137	2012.4	37.367	50	58		NULL
Saint Paul	mmx	2021	mmx_2021_stp	M12-3-2	2941	2	6	2	70.9973	3823.56	50	78	NULL	817	2.136752137	3823.56	70.9973	50	78		NULL
Saint Paul	mmx	2021	mmx_2021_stp	M17-3-1	2942	2	6	1	52.4876	2826.72	49	82	NULL	604	2.136752137	2826.72	52.4876	49	82		NULL
Saint Paul	mmx	2021	mmx_2021_stp	M01-3-3	2943	2	7	1	18.7704	1010.88	61	60	NULL	216	2.136752137	1010.88	18.7704	61	60		NULL
Saint Paul	mmx	2021	mmx_2021_stp	PINNACLE	2944	2	7	2	46.5784	2508.48	55	63	NULL	536	2.136752137	2508.48	46.5784	55	63		NULL
Saint Paul	mmx	2021	mmx_2021_stp	M22-3-2	2945	2	7	3	8.7769	472.68	60	55	NULL	101	2.136752137	472.68	8.7769	60	55		NULL
Saint Paul	mmx	2021	mmx_2021_stp	M14-2-2	2946	2	7	4	48.4902	2611.44	52	71	NULL	558	2.136752137	2611.44	48.4902	52	71		NULL
Saint Paul	mmx	2021	mmx_2021_stp	ND_GENESIS	2947	2	7	5	40.6692	2190.24	55	65	NULL	468	2.136752137	2190.24	40.6692	55	65		NULL
Saint Paul	mmx	2021	mmx_2021_stp	ND26104	2948	2	7	6	72.4746	3903.12	52	60	NULL	834	2.136752137	3903.12	72.4746	52	60		NULL
Saint Paul	mmx	2021	mmx_2021_stp	FEG141-20	2949	2	7	7	31.6316	1703.52	53	66	NULL	364	2.136752137	1703.52	31.6316	53	66		NULL
Saint Paul	mmx	2021	mmx_2021_stp	LACEY	2950	2	8	7	44.5797	2400.84	51	68	NULL	513	2.136752137	2400.84	44.5797	51	68		NULL
Saint Paul	mmx	2021	mmx_2021_stp	M15-2-2	2951	2	8	6	44.8404	2414.88	52	73	NULL	516	2.136752137	2414.88	44.8404	52	73		NULL
Saint Paul	mmx	2021	mmx_2021_stp	ND20448	2952	2	8	5	29.6329	1595.88	52	70	NULL	341	2.136752137	1595.88	29.6329	52	70		NULL
Saint Paul	mmx	2021	mmx_2021_stp	MOREX_W2017	2953	2	8	4	46.5784	2508.48	50	72	NULL	536	2.136752137	2508.48	46.5784	50	72		NULL
Saint Paul	mmx	2021	mmx_2021_stp	M20-2-2	2954	2	8	3	45.4487	2447.64	51	65	NULL	523	2.136752137	2447.64	45.4487	51	65		NULL
Saint Paul	mmx	2021	mmx_2021_stp	M23-2-1	2955	2	8	2	58.9182	3173.04	50	66	NULL	678	2.136752137	3173.04	58.9182	50	66		NULL
Saint Paul	mmx	2021	mmx_2021_stp	M35-3-2	2956	2	8	1	40.7561	2194.92	54	57	NULL	469	2.136752137	2194.92	40.7561	54	57		NULL
Saint Paul	mmx	2021	mmx_2021_stp	M02-1	2957	2	9	1	31.8923	1717.56	53	67	NULL	367	2.136752137	1717.56	31.8923	53	67		NULL
Saint Paul	mmx	2021	mmx_2021_stp	RASMUSSON	2958	2	9	2	57.9623	3121.56	50	64	NULL	667	2.136752137	3121.56	57.9623	50	64		NULL
Saint Paul	mmx	2021	mmx_2021_stp	M36-1-2	2959	2	9	3	1.4773	79.56	60	58	NULL	17	2.136752137	79.56	1.4773	60	58		NULL
Saint Paul	mmx	2021	mmx_2021_stp	M28-3-1	2960	2	9	4	13.7302	739.44	52	52	NULL	158	2.136752137	739.44	13.7302	52	52		NULL
Saint Paul	mmx	2021	mmx_2021_stp	M30-2-1	2961	2	9	5	11.3839	613.08	60	56	NULL	131	2.136752137	613.08	11.3839	60	56		NULL
Saint Paul	mmx	2021	mmx_2021_stp	M10-1-2	2962	2	9	6	48.3164	2602.08	51	76	NULL	556	2.136752137	2602.08	48.3164	51	76		NULL
Saint Paul	mmx	2021	mmx_2021_stp	M11-3-3	2963	2	9	7	56.3981	3037.32	50	75	NULL	649	2.136752137	3037.32	56.3981	50	75		NULL
Saint Paul	mmx	2021	mmx_2021_stp	M16-2-1	2964	2	10	7	28.2425	1521	54	58	NULL	325	2.136752137	1521	28.2425	54	58		NULL
Saint Paul	mmx	2021	mmx_2021_stp	M29-2-2	2965	2	10	6	14.5992	786.24	54	50	NULL	168	2.136752137	786.24	14.5992	54	50		NULL
Saint Paul	mmx	2021	mmx_2021_stp	M34-2-1	2966	2	10	5	56.8326	3060.72	50	76	NULL	654	2.136752137	3060.72	56.8326	50	76		NULL
Saint Paul	mmx	2021	mmx_2021_stp	M13-3-2	2967	2	10	4	55.9636	3013.92	50	77	NULL	644	2.136752137	3013.92	55.9636	50	77		NULL
Saint Paul	mmx	2021	mmx_2021_stp	M41-2-1	2968	2	10	3	21.0298	1132.56	53	70	NULL	242	2.136752137	1132.56	21.0298	53	70		NULL
Saint Paul	mmx	2021	mmx_2021_stp	M39-2-3	2969	2	10	2	57.9623	3121.56	51	76	NULL	667	2.136752137	3121.56	57.9623	51	76		NULL
Saint Paul	mmx	2021	mmx_2021_stp	FILLER	2970	2	10	1	NULL	NULL	NULL	NULL	NULL	NULL	NULL	NULL	NULL	NULL	NULL		NULL	NULL
Crookston	mmx	2021	mmx_2021_crk	M17-3-1	2901	1	1	1	60.0236351	3232.492349	50	65.891	NULL	1126.147	3.483835006	3232.492349	60.0236351	50	67		NULL
Crookston	mmx	2021	mmx_2021_crk	M03-2-1	2902	1	1	2	60.1809234	3240.962899	51	71.092	NULL	1129.098	3.483835006	3240.962899	60.1809234	51	70		NULL
Crookston	mmx	2021	mmx_2021_crk	ND20448	2903	1	1	3	52.6794814	2836.982803	53	76.524	NULL	988.358	3.483835006	2836.982803	52.6794814	53	78		NULL
Crookston	mmx	2021	mmx_2021_crk	MOREX_W2017	2904	1	1	4	60.8705721	3278.103005	51	80.603	NULL	1142.037	3.483835006	3278.103005	60.8705721	51	80		NULL
Crookston	mmx	2021	mmx_2021_crk	M11-3-3	2905	1	1	5	51.8204453	2790.720566	51	74.18	NULL	972.241	3.483835006	2790.720566	51.8204453	51	70		NULL
Crookston	mmx	2021	mmx_2021_crk	ND_GENESIS	2906	1	1	6	54.6153374	2941.235731	53	57.347	NULL	1024.678	3.483835006	2941.235731	54.6153374	53	59		NULL
Crookston	mmx	2021	mmx_2021_crk	FEG141-20	2907	1	2	6	61.6328154	3319.152595	52	67.552	NULL	1156.338	3.483835006	3319.152595	61.6328154	52	69		NULL
Crookston	mmx	2021	mmx_2021_crk	M28-3-1	2908	1	2	5	26.739011	1439.993568	55	49.204	NULL	501.67	3.483835006	1439.993568	26.739011	55	46		NULL
Crookston	mmx	2021	mmx_2021_crk	RASMUSSON	2909	1	2	4	56.7689772	3057.217114	52	56.003	NULL	1065.084	3.483835006	3057.217114	56.7689772	52	56		NULL
Crookston	mmx	2021	mmx_2021_crk	M02-1	2910	1	2	3	34.9180026	1880.462189	54	62.576	NULL	655.122	3.483835006	1880.462189	34.9180026	54	65		NULL
Crookston	mmx	2021	mmx_2021_crk	M29-2-2	2911	1	2	2	35.6318495	1918.905456	56	37.135	NULL	668.515	3.483835006	1918.905456	35.6318495	56	38		NULL
Crookston	mmx	2021	mmx_2021_crk	LACEY	2912	1	2	1	66.1457797	3562.192234	51	61.646	NULL	1241.009	3.483835006	3562.192234	66.1457797	51	63		NULL
Crookston	mmx	2021	mmx_2021_crk	M41-2-1	2913	1	3	1	29.4371103	1585.296086	53	76.502	NULL	552.291	3.483835006	1585.296086	29.4371103	53	77		NULL
Crookston	mmx	2021	mmx_2021_crk	CONLON	2914	1	3	2	52.3770039	2820.693283	50	61.542	NULL	982.683	3.483835006	2820.693283	52.3770039	50	61		NULL
Crookston	mmx	2021	mmx_2021_crk	M20-2-2	2915	1	3	3	50.9735083	2745.10991	52	66.796	NULL	956.351	3.483835006	2745.10991	50.9735083	52	69		NULL
Crookston	mmx	2021	mmx_2021_crk	M35-3-2	2916	1	3	4	46.1338683	2484.47759	53	63.353	NULL	865.551	3.483835006	2484.47759	46.1338683	53	63		NULL
Crookston	mmx	2021	mmx_2021_crk	M10-1-2	2917	1	3	5	46.4000485	2498.812368	51	75.455	NULL	870.545	3.483835006	2498.812368	46.4000485	51	71		NULL
Crookston	mmx	2021	mmx_2021_crk	M14-2-2	2918	1	3	6	47.7793459	2573.092579	52	71.752	NULL	896.423	3.483835006	2573.092579	47.7793459	52	73		NULL
Crookston	mmx	2021	mmx_2021_crk	M39-2-3	2919	1	4	6	61.3908334	3306.120979	51	69.652	NULL	1151.798	3.483835006	3306.120979	61.3908334	51	71		NULL
Crookston	mmx	2021	mmx_2021_crk	M33-2-1	2920	1	4	5	35.6197504	1918.253875	51	58.655	NULL	668.288	3.483835006	1918.253875	35.6197504	51	55		NULL
Crookston	mmx	2021	mmx_2021_crk	M23-2-1	2921	1	4	4	61.6570136	3320.455757	52	66.503	NULL	1156.792	3.483835006	3320.455757	61.6570136	52	66		NULL
Crookston	mmx	2021	mmx_2021_crk	M36-1-2	2922	1	4	3	9.2316133	497.1561504	NULL	NULL	NULL	173.201	3.483835006	497.1561504	9.2316133	NULL	NULL		NULL
Crookston	mmx	2021	mmx_2021_crk	ND26104	2923	1	4	2	59.527572	3205.777536	52	63.664	NULL	1116.84	3.483835006	3205.777536	59.527572	52	63		NULL
Crookston	mmx	2021	mmx_2021_crk	M24-1-2	2924	1	4	1	31.8811285	1716.915408	54	74.38	NULL	598.145	3.483835006	1716.915408	31.8811285	54	75		NULL
Crookston	mmx	2021	mmx_2021_crk	M13-3-2	2925	1	5	1	74.9055281	4033.936733	49	73.319	NULL	1405.357	3.483835006	4033.936733	74.9055281	49	74		NULL
Crookston	mmx	2021	mmx_2021_crk	M34-2-1	2926	1	5	2	71.2757981	3838.462493	49	75.337	NULL	1337.257	3.483835006	3838.462493	71.2757981	49	74		NULL
Crookston	mmx	2021	mmx_2021_crk	M37-2-1	2927	1	5	3	46.460544	2502.070272	52	74.182	NULL	871.68	3.483835006	2502.070272	46.460544	52	76		NULL
Crookston	mmx	2021	mmx_2021_crk	M22-3-2	2928	1	5	4	44.0286249	2371.102531	54	41.302	NULL	826.053	3.483835006	2371.102531	44.0286249	54	42		NULL
Crookston	mmx	2021	mmx_2021_crk	M16-2-1	2929	1	5	5	54.9057158	2956.87367	54	66.005	NULL	1030.126	3.483835006	2956.87367	54.9057158	54	62		NULL
Crookston	mmx	2021	mmx_2021_crk	M15-2-2	2930	1	5	6	64.6212931	3480.093053	51	68.602	NULL	1212.407	3.483835006	3480.093053	64.6212931	51	70		NULL
Crookston	mmx	2021	mmx_2021_crk	M01-3-3	2931	1	6	6	26.2187497	1411.975594	58	65.452	NULL	491.909	3.483835006	1411.975594	26.2187497	58	67		NULL
Crookston	mmx	2021	mmx_2021_crk	M30-2-1	2932	1	6	5	26.6059209	1432.826179	58	61.805	NULL	499.173	3.483835006	1432.826179	26.6059209	58	58		NULL
Crookston	mmx	2021	mmx_2021_crk	M12-3-2	2933	1	6	4	57.2892385	3085.235088	51	65.453	NULL	1074.845	3.483835006	3085.235088	57.2892385	51	65		NULL
Crookston	mmx	2021	mmx_2021_crk	PINNACLE	2934	1	6	3	64.9842661	3499.640477	53	54.136	NULL	1219.217	3.483835006	3499.640477	64.9842661	53	57		NULL
Crookston	mmx	2021	mmx_2021_crk	FILLER	2935	1	6	2	NULL	NULL	NULL	NULL	NULL	NULL	NULL	NULL	NULL	NULL	NULL		NULL	NULL
Crookston	mmx	2021	mmx_2021_crk	FILLER	2936	1	6	1	NULL	NULL	NULL	NULL	NULL	NULL	NULL	NULL	NULL	NULL	NULL		NULL	NULL
Crookston	mmx	2021	mmx_2021_crk	CONLON	2937	2	7	1	59.648563	3212.293344	50	61.646	NULL	1119.11	3.483835006	3212.293344	59.648563	50	63		NULL
Crookston	mmx	2021	mmx_2021_crk	LACEY	2938	2	7	2	75.9097534	4088.017939	51	66.848	NULL	1424.198	3.483835006	4088.017939	75.9097534	51	66		NULL
Crookston	mmx	2021	mmx_2021_crk	M30-2-1	2939	2	7	3	31.0099933	1670.00159	58	64.686	NULL	581.801	3.483835006	1670.00159	31.0099933	58	67		NULL
Crookston	mmx	2021	mmx_2021_crk	M14-2-2	2940	2	7	4	57.8094998	3113.253062	52	81.203	NULL	1084.606	3.483835006	3113.253062	57.8094998	52	80		NULL
Crookston	mmx	2021	mmx_2021_crk	M28-3-1	2941	2	7	5	22.6495152	1219.759258	55	54.455	NULL	424.944	3.483835006	1219.759258	22.6495152	55	51		NULL
Crookston	mmx	2021	mmx_2021_crk	M41-2-1	2942	2	7	6	27.222975	1466.0568	53	65.452	NULL	510.75	3.483835006	1466.0568	27.222975	53	67		NULL
Crookston	mmx	2021	mmx_2021_crk	M13-3-2	2943	2	8	6	54.6637338	2943.842054	50	67.552	NULL	1025.586	3.483835006	2943.842054	54.6637338	50	69		NULL
Crookston	mmx	2021	mmx_2021_crk	M29-2-2	2944	2	8	5	31.2035789	1680.426883	56	50.254	NULL	585.433	3.483835006	1680.426883	31.2035789	56	47		NULL
Crookston	mmx	2021	mmx_2021_crk	M37-2-1	2945	2	8	4	39.0437957	2102.651242	52	72.803	NULL	732.529	3.483835006	2102.651242	39.0437957	52	72		NULL
Crookston	mmx	2021	mmx_2021_crk	M15-2-2	2946	2	8	3	54.1676707	2917.127242	51	72.072	NULL	1016.279	3.483835006	2917.127242	54.1676707	51	74		NULL
Crookston	mmx	2021	mmx_2021_crk	M03-2-1	2947	2	8	2	55.2323915	2974.466352	51	75.337	NULL	1036.255	3.483835006	2974.466352	55.2323915	51	74		NULL
Crookston	mmx	2021	mmx_2021_crk	M22-3-2	2948	2	8	1	30.4050383	1637.42255	54	47.851	NULL	570.451	3.483835006	1637.42255	30.4050383	54	50		NULL
Crookston	mmx	2021	mmx_2021_crk	M02-1	2949	2	9	1	41.2458319	2221.238947	54	63.769	NULL	773.843	3.483835006	2221.238947	41.2458319	54	65		NULL
Crookston	mmx	2021	mmx_2021_crk	M11-3-3	2950	2	9	2	58.1724728	3132.800486	50	60.481	NULL	1091.416	3.483835006	3132.800486	58.1724728	50	60		NULL
Crookston	mmx	2021	mmx_2021_crk	M33-2-1	2951	2	9	3	36.1279126	1945.620269	50	60.466	NULL	677.822	3.483835006	1945.620269	36.1279126	50	63		NULL
Crookston	mmx	2021	mmx_2021_crk	M17-3-1	2952	2	9	4	54.1071752	2913.869338	49	62.303	NULL	1015.144	3.483835006	2913.869338	54.1071752	49	62		NULL
Crookston	mmx	2021	mmx_2021_crk	MOREX_W2017	2953	2	9	5	58.7653287	3164.727946	51	71.255	NULL	1102.539	3.483835006	3164.727946	58.7653287	51	67		NULL
Crookston	mmx	2021	mmx_2021_crk	RASMUSSON	2954	2	9	6	65.0205634	3501.595219	51	59.152	NULL	1219.898	3.483835006	3501.595219	65.0205634	51	61		NULL
Crookston	mmx	2021	mmx_2021_crk	M39-2-3	2955	2	10	6	57.0230583	3070.90031	49	66.502	NULL	1069.851	3.483835006	3070.90031	57.0230583	49	68		NULL
Crookston	mmx	2021	mmx_2021_crk	M36-1-2	2956	2	10	5	11.2037666	603.3638208	61	52.354	NULL	210.202	3.483835006	603.3638208	11.2037666	61	49		NULL
Crookston	mmx	2021	mmx_2021_crk	M16-2-1	2957	2	10	4	48.0213279	2586.124195	54	57.053	NULL	900.963	3.483835006	2586.124195	48.0213279	54	57		NULL
Crookston	mmx	2021	mmx_2021_crk	M24-1-2	2958	2	10	3	32.3650925	1742.97864	52	61.521	NULL	607.225	3.483835006	1742.97864	32.3650925	52	64		NULL
Crookston	mmx	2021	mmx_2021_crk	ND20448	2959	2	10	2	57.1924457	3080.022442	53	63.664	NULL	1073.029	3.483835006	3080.022442	57.1924457	53	63		NULL
Crookston	mmx	2021	mmx_2021_crk	ND_GENESIS	2960	2	10	1	63.0847074	3397.342291	54	62.707	NULL	1183.578	3.483835006	3397.342291	63.0847074	54	64		NULL
Crookston	mmx	2021	mmx_2021_crk	M10-1-2	2961	2	11	1	52.8004724	2843.498611	48	62.707	NULL	990.628	3.483835006	2843.498611	52.8004724	48	64		NULL
Crookston	mmx	2021	mmx_2021_crk	M12-3-2	2962	2	11	2	56.3576078	3035.063366	50	60.481	NULL	1057.366	3.483835006	3035.063366	56.3576078	50	60		NULL
Crookston	mmx	2021	mmx_2021_crk	M20-2-2	2963	2	11	3	54.7000311	2945.796797	52	63.631	NULL	1026.267	3.483835006	2945.796797	54.7000311	52	66		NULL
Crookston	mmx	2021	mmx_2021_crk	FEG141-20	2964	2	11	4	69.0616628	3719.223206	52	67.553	NULL	1295.716	3.483835006	3719.223206	69.0616628	52	67		NULL
Crookston	mmx	2021	mmx_2021_crk	M34-2-1	2965	2	11	5	62.6612389	3374.536963	50	62.855	NULL	1175.633	3.483835006	3374.536963	62.6612389	50	59		NULL
Crookston	mmx	2021	mmx_2021_crk	M01-3-3	2966	2	11	6	34.7123179	1869.385315	58	53.901	NULL	651.263	3.483835006	1869.385315	34.7123179	58	56		NULL
Crookston	mmx	2021	mmx_2021_crk	M35-3-2	2967	2	12	6	88.1782408	4748.72087	53	71.347	NULL	1654.376	3.483835006	4748.72087	88.1782408	53	73		NULL
Crookston	mmx	2021	mmx_2021_crk	ND26104	2968	2	12	5	72.2800234	3892.543699	51	56.18	NULL	1356.098	3.483835006	3892.543699	72.2800234	51	52		NULL
Crookston	mmx	2021	mmx_2021_crk	PINNACLE	2969	2	12	4	85.5769343	4608.630998	52	51.603	NULL	1605.571	3.483835006	4608.630998	85.5769343	52	51		NULL
Crookston	mmx	2021	mmx_2021_crk	M23-2-1	2970	2	12	3	89.9689076	4845.154829	49	69.524	NULL	1687.972	3.483835006	4845.154829	89.9689076	49	71		NULL
Crookston	mmx	2021	mmx_2021_crk	FILLER	2971	2	12	2	NULL	NULL	NULL	NULL	NULL	NULL	NULL	NULL	NULL	NULL	NULL		NULL	NULL
Crookston	mmx	2021	mmx_2021_crk	FILLER	2972	2	12	1	NULL	NULL	NULL	NULL	NULL	NULL	NULL	NULL	NULL	NULL	NULL		NULL	NULL
Lamberton	mmx	2021	mmx_2021_lam	M02-1	2901	1	1	1	39.129	2103.797	54.199	80.609	NULL	1273.016	6.038647343	2108.114496	39.2088928	54	78.74		NULL
Lamberton	mmx	2021	mmx_2021_lam	M14-2-2	2902	1	1	2	66.969	3600.656	50.161	79.825	NULL	2180.108	6.038647343	3610.258848	67.1473264	50	77.47		NULL
Lamberton	mmx	2021	mmx_2021_lam	ND26104	2903	1	1	3	81.457	4379.623	52.123	76.119	NULL	2653.176	6.038647343	4393.659456	81.7178208	52	71.12		NULL
Lamberton	mmx	2021	mmx_2021_lam	M12-3-2	2904	1	1	4	58.154	3126.697	49.034	84.181	NULL	1892.272	6.038647343	3133.602432	58.2819776	49	77.47		NULL
Lamberton	mmx	2021	mmx_2021_lam	M41-2-1	2905	1	1	5	32.82	1764.627	53.173	83.128	NULL	1065.084	6.038647343	1763.779104	32.8045872	53	76.2		NULL
Lamberton	mmx	2021	mmx_2021_lam	PINNACLE	2906	1	1	6	70.479	3789.386	55.256	73.452	NULL	2290.884	6.038647343	3793.703904	70.5592272	55	68.58		NULL
Lamberton	mmx	2021	mmx_2021_lam	M23-2-1	2907	1	2	6	68.368	3675.874	51.138	68.903	NULL	2216.428	6.038647343	3670.404768	68.2659824	51	63.5		NULL
Lamberton	mmx	2021	mmx_2021_lam	M13-3-2	2908	1	2	5	69.777	3751.65	50.06	71.648	NULL	2268.184	6.038647343	3756.112704	69.8600672	50	67.31		NULL
Lamberton	mmx	2021	mmx_2021_lam	M34-2-1	2909	1	2	4	67.413	3624.563	49.06	75.052	NULL	2191.004	6.038647343	3628.302624	67.4829232	49	72.39		NULL
Lamberton	mmx	2021	mmx_2021_lam	CONLON	2910	1	2	3	55.734	2996.606	54.078	70.656	NULL	1809.644	6.038647343	2996.770464	55.7370352	54	68.58		NULL
Lamberton	mmx	2021	mmx_2021_lam	M39-2-3	2911	1	2	2	72.502	3898.174	52.118	75.005	NULL	2357.168	6.038647343	3903.470208	72.6007744	52	71.12		NULL
Lamberton	mmx	2021	mmx_2021_lam	M24-1-2	2912	1	2	1	35.479	1907.584	53.184	75.444	NULL	1148.62	6.038647343	1902.11472	35.377496	53	73.66		NULL
Lamberton	mmx	2021	mmx_2021_lam	RASMUSSON	2913	1	3	1	96.978	5214.161	51.216	71.286	NULL	3158.932	6.038647343	5231.191392	97.2951056	51	68.58		NULL
Lamberton	mmx	2021	mmx_2021_lam	M16-2-1	2914	1	3	2	36.183	1945.44	NULL	61.665	NULL	1176.768	6.038647343	1948.727808	36.2444544	NULL	60.96		NULL	Thin Stand
Lamberton	mmx	2021	mmx_2021_lam	M11-3-3	2915	1	3	3	70.804	3806.886	49.06	68.415	NULL	2307.228	6.038647343	3820.769568	71.0626224	49	68.58		NULL
Lamberton	mmx	2021	mmx_2021_lam	M15-2-2	2916	1	3	4	64.464	3465.994	52.06	74.161	NULL	2100.204	6.038647343	3477.937824	64.6862832	52	73.66		NULL
Lamberton	mmx	2021	mmx_2021_lam	M33-2-1	2917	1	3	5	34.487	1854.236	53.08	61.924	NULL	1121.38	6.038647343	1857.00528	34.538504	53	60.96		NULL	Thin Stand
Lamberton	mmx	2021	mmx_2021_lam	M29-2-2	2918	1	3	6	35.424	1904.632	58.05	51.647	NULL	1160.424	6.038647343	1921.662144	35.7410592	58	48.26		NULL
Lamberton	mmx	2021	mmx_2021_lam	M03-2-1	2919	1	4	6	80.351	4320.197	51	85.102	NULL	2595.972	6.038647343	4298.929632	79.9559376	51	83.82		NULL
Lamberton	mmx	2021	mmx_2021_lam	M10-1-2	2920	1	4	5	85.787	4612.444	48	79.1	NULL	2770.308	6.038647343	4587.630048	85.3254864	48	78.74		NULL
Lamberton	mmx	2021	mmx_2021_lam	FEG141-20	2921	1	4	4	93.128	5007.16	53.087	82.888	NULL	3010.02	6.038647343	4984.59312	92.708616	53	82.55		NULL
Lamberton	mmx	2021	mmx_2021_lam	M35-3-2	2922	1	4	3	96.743	5201.528	53.069	70.923	NULL	3128.06	6.038647343	5180.06736	96.344248	53	71.12		NULL
Lamberton	mmx	2021	mmx_2021_lam	M28-3-1	2923	1	4	2	33.591	1806.071	55.086	63.934	NULL	1065.992	6.038647343	1765.282752	32.8325536	55	64.77		NULL	Thin Stand
Lamberton	mmx	2021	mmx_2021_lam	ND20448	2924	1	4	1	94.223	5066.006	53.135	105.629	NULL	3046.34	6.038647343	5044.73904	93.827272	53	105.41		NULL
Lamberton	mmx	2021	mmx_2021_lam	M37-2-1	2925	1	5	1	48.817	2624.724	54.019	86.272	NULL	1601.712	6.038647343	2652.435072	49.3327296	54	88.9		NULL
Lamberton	mmx	2021	mmx_2021_lam	LACEY	2926	1	5	2	89.449	4809.348	52.034	78.821	NULL	2933.748	6.038647343	4858.286688	90.3594384	52	81.28		NULL
Lamberton	mmx	2021	mmx_2021_lam	M30-2-1	2927	1	5	3	29.495	1585.832	NULL	79.374	NULL	976.1	6.038647343	1616.4216	30.06388	NULL	80.01		NULL
Lamberton	mmx	2021	mmx_2021_lam	M22-3-2	2928	1	5	4	17.037	916.01	55.043	54.871	NULL	569.316	6.038647343	942.787296	17.5349328	55	55.88		NULL
Lamberton	mmx	2021	mmx_2021_lam	M01-3-3	2929	1	5	5	39.867	2143.518	NULL	78.75	NULL	1314.784	6.038647343	2177.282304	40.4953472	NULL	78.74		NULL
Lamberton	mmx	2021	mmx_2021_lam	M36-1-2	2930	1	5	6	15.37	826.361	NULL	67.458	NULL	515.744	6.038647343	854.072064	15.8849152	NULL	67.31		NULL
Lamberton	mmx	2021	mmx_2021_lam	M20-2-2	2931	1	6	6	61.221	3291.605	52.987	76.332	NULL	1972.176	6.038647343	3265.923456	60.7430208	53	76.2		NULL
Lamberton	mmx	2021	mmx_2021_lam	MOREX_W2017	2932	1	6	5	86.208	4635.102	49.977	86.69	NULL	2791.192	6.038647343	4622.213952	85.9687136	50	86.36		NULL
Lamberton	mmx	2021	mmx_2021_lam	ND_GENESIS	2933	1	6	4	87.178	4687.233	57.99	90.68	NULL	2822.972	6.038647343	4674.841632	86.9475376	58	91.44		NULL
Lamberton	mmx	2021	mmx_2021_lam	M17-3-1	2934	1	6	3	66.623	3582.051	52.017	73.326	NULL	2149.236	6.038647343	3559.134816	66.1964688	52	76.2		NULL
Lamberton	mmx	2021	mmx_2021_lam	FILLER	2935	1	6	2	NULL	NULL	NULL	NULL	NULL	NULL	NULL	NULL	NULL	NULL	NULL		NULL	NULL
Lamberton	mmx	2021	mmx_2021_lam	FILLER	2936	1	6	1	NULL	NULL	NULL	NULL	NULL	NULL	NULL	NULL	NULL	NULL	NULL		NULL	NULL
Lamberton	mmx	2021	mmx_2021_lam	M28-3-1	2937	2	7	1	11.539	620.397	53.909	60.412	NULL	371.372	6.038647343	614.992032	11.4382576	54	63.5		NULL	Thin Stand
Lamberton	mmx	2021	mmx_2021_lam	MOREX_W2017	2938	2	7	2	81.296	4370.975	48.927	88.661	NULL	2647.728	6.038647343	4384.637568	81.5500224	49	91.44		NULL
Lamberton	mmx	2021	mmx_2021_lam	M15-2-2	2939	2	7	3	58.91	3167.389	51.991	82.257	NULL	1916.788	6.038647343	3174.200928	59.0370704	52	85.09		NULL
Lamberton	mmx	2021	mmx_2021_lam	M37-2-1	2940	2	7	4	54.322	2920.692	52.998	94.034	NULL	1766.968	6.038647343	2926.099008	54.4226144	53	95.25		NULL
Lamberton	mmx	2021	mmx_2021_lam	CONLON	2941	2	7	5	70.312	3780.396	53.948	77.561	NULL	2289.068	6.038647343	3790.696608	70.5032944	54	78.74		NULL
Lamberton	mmx	2021	mmx_2021_lam	M35-3-2	2942	2	7	6	73.932	3975.036	53.927	78.22	NULL	2397.12	6.038647343	3969.63072	73.831296	54	78.74		NULL
Lamberton	mmx	2021	mmx_2021_lam	M41-2-1	2943	2	8	6	45.047	2422.012	54.918	80.85	NULL	1459.156	6.038647343	2416.362336	44.9420048	55	83.82		NULL
Lamberton	mmx	2021	mmx_2021_lam	M10-1-2	2944	2	8	5	75.591	4064.27	51.942	67.157	NULL	2455.232	6.038647343	4065.864192	75.6211456	52	69.85		NULL
Lamberton	mmx	2021	mmx_2021_lam	M39-2-3	2945	2	8	4	73.395	3946.154	53.015	79.359	NULL	2383.5	6.038647343	3947.076	73.4118	53	81.28		NULL
Lamberton	mmx	2021	mmx_2021_lam	LACEY	2946	2	8	3	80.819	4345.356	52.914	69.35	NULL	2625.936	6.038647343	4348.550016	80.8788288	53	71.12		NULL
Lamberton	mmx	2021	mmx_2021_lam	M24-1-2	2947	2	8	2	36.438	1959.116	53.912	75.583	NULL	1176.768	6.038647343	1948.727808	36.2444544	54	78.74		NULL
Lamberton	mmx	2021	mmx_2021_lam	M13-3-2	2948	2	8	1	73.517	3952.726	49.879	78.445	NULL	2383.5	6.038647343	3947.076	73.4118	50	83.82		NULL
Lamberton	mmx	2021	mmx_2021_lam	M30-2-1	2949	2	9	1	42.85	2303.898	NULL	76.616	NULL	1388.332	6.038647343	2299.077792	42.7606256	NULL	78.74		NULL
Lamberton	mmx	2021	mmx_2021_lam	ND_GENESIS	2950	2	9	2	97.11	5221.235	57.927	84.44	NULL	3166.196	6.038647343	5243.220576	97.5188368	58	86.36		NULL
Lamberton	mmx	2021	mmx_2021_lam	M02-1	2951	2	9	3	48.195	2591.288	54.956	80.194	NULL	1569.024	6.038647343	2598.303744	48.3259392	55	81.28		NULL
Lamberton	mmx	2021	mmx_2021_lam	M36-1-2	2952	2	9	4	14.937	803.104	NULL	65.687	NULL	483.056	6.038647343	799.940736	14.8781248	NULL	67.31		NULL
Lamberton	mmx	2021	mmx_2021_lam	FEG141-20	2953	2	9	5	102.811	5527.738	52.987	83.066	NULL	3352.336	6.038647343	5551.468416	103.2519488	53	85.09		NULL
Lamberton	mmx	2021	mmx_2021_lam	M22-3-2	2954	2	9	6	32.754	1761.081	54.803	52.562	NULL	1060.544	6.038647343	1756.260864	32.6647552	55	55.88		NULL
Lamberton	mmx	2021	mmx_2021_lam	M11-3-3	2955	2	10	6	82.116	4415.045	50.906	74.685	NULL	2661.348	6.038647343	4407.192288	81.9695184	51	76.2		NULL
Lamberton	mmx	2021	mmx_2021_lam	M23-2-1	2956	2	10	5	86.151	4632.004	51.893	65.421	NULL	2792.1	6.038647343	4623.7176	85.99668	52	67.31		NULL
Lamberton	mmx	2021	mmx_2021_lam	M03-2-1	2957	2	10	4	82.258	4422.685	52.911	87.003	NULL	2664.98	6.038647343	4413.20688	82.081384	53	88.9		NULL
Lamberton	mmx	2021	mmx_2021_lam	M20-2-2	2958	2	10	3	71.162	3826.125	51.894	72.16	NULL	2302.688	6.038647343	3813.251328	70.9227904	52	73.66		NULL
Lamberton	mmx	2021	mmx_2021_lam	M33-2-1	2959	2	10	2	33.399	1795.728	52.964	69.489	NULL	1069.624	6.038647343	1771.297344	32.9444192	53	69.85		NULL	Thin Stand
Lamberton	mmx	2021	mmx_2021_lam	M34-2-1	2960	2	10	1	73.586	3956.432	48.904	70.284	NULL	2384.408	6.038647343	3948.579648	73.4397664	49	71.12		NULL
Lamberton	mmx	2021	mmx_2021_lam	M29-2-2	2961	2	11	1	19.864	1068.034	58.013	47.775	NULL	638.324	6.038647343	1057.064544	19.6603792	58	48.26		NULL
Lamberton	mmx	2021	mmx_2021_lam	M12-3-2	2962	2	11	2	75.629	4066.281	50.97	83.677	NULL	2457.048	6.038647343	4068.871488	75.6770784	51	83.82		NULL
Lamberton	mmx	2021	mmx_2021_lam	RASMUSSON	2963	2	11	3	91.702	4930.471	51.976	75.374	NULL	2981.872	6.038647343	4937.980032	91.8416576	52	76.2		NULL
Lamberton	mmx	2021	mmx_2021_lam	ND26104	2964	2	11	4	94.093	5059.053	52.812	78.652	NULL	3059.96	6.038647343	5067.29376	94.246768	53	78.74		NULL
Lamberton	mmx	2021	mmx_2021_lam	M16-2-1	2965	2	11	5	18.65	1002.745	NULL	60.619	NULL	596.556	6.038647343	987.896736	18.3739248	NULL	60.96		NULL	Thin Stand
Lamberton	mmx	2021	mmx_2021_lam	ND20448	2966	2	11	6	81.698	4392.599	52.927	78.09	NULL	2645.912	6.038647343	4381.630272	81.4940896	53	76.2		NULL
Lamberton	mmx	2021	mmx_2021_lam	M14-2-2	2967	2	12	6	73.053	3927.807	52.975	81.708	NULL	2375.328	6.038647343	3933.543168	73.1601024	53	80.01		NULL
Lamberton	mmx	2021	mmx_2021_lam	M01-3-3	2968	2	12	5	24.657	1325.714	NULL	73.298	NULL	789.052	6.038647343	1306.670112	24.3028016	NULL	71.12		NULL
Lamberton	mmx	2021	mmx_2021_lam	PINNACLE	2969	2	12	4	84.384	4536.998	55.88	72.127	NULL	2746.7	6.038647343	4548.5352	84.59836	56	69.85		NULL
Lamberton	mmx	2021	mmx_2021_lam	M17-3-1	2970	2	12	3	68.205	3667.151	49.89	76.927	NULL	2216.428	6.038647343	3670.404768	68.2659824	50	76.2		NULL
Lamberton	mmx	2021	mmx_2021_lam	FILLER	2971	2	12	2	NULL	NULL	NULL	NULL	NULL	NULL	NULL	NULL	NULL	NULL	NULL		NULL	NULL
Lamberton	mmx	2021	mmx_2021_lam	FILLER	2972	2	12	1	NULL	NULL	NULL	NULL	NULL	NULL	NULL	NULL	NULL	NULL	NULL		NULL	NULL
Saint Paul	mmx	2022	mmx_2022_stp	M02-1	3801	1	1	1	35.5995	1916.228571	56	65.252	NULL	405	2.11352657	1916.228571	35.5995	56	68
Saint Paul	mmx	2022	mmx_2022_stp	M36-1-2	3802	1	1	2	23.5572	1268.022857	55	71.671	NULL	268	2.11352657	1268.022857	23.5572	55	73
Saint Paul	mmx	2022	mmx_2022_stp	M39-2-3	3803	1	1	3	57.135	3075.428571	55	74.026	NULL	650	2.11352657	3075.428571	57.135	55	75
Saint Paul	mmx	2022	mmx_2022_stp	M17-3-1	3804	1	1	4	63.4638	3416.091429	54	74.381	NULL	722	2.11352657	3416.091429	63.4638	54	75
Saint Paul	mmx	2022	mmx_2022_stp	M15-2-2	3805	1	1	5	59.0688	3179.52	55	71.156	NULL	672	2.11352657	3179.52	59.0688	55	70
Saint Paul	mmx	2022	mmx_2022_stp	RASMUSSON	3806	1	1	6	69.0015	3714.171429	55	64.026	NULL	785	2.11352657	3714.171429	69.0015	55	65
Saint Paul	mmx	2022	mmx_2022_stp	M35-3-2	3807	1	1	7	58.014	3122.742857	56	63.542	NULL	660	2.11352657	3122.742857	58.014	56	67
Saint Paul	mmx	2022	mmx_2022_stp	M03-2-1	3808	1	2	7	62.9364	3387.702857	53	77.026	NULL	716	2.11352657	3387.702857	62.9364	53	78
Saint Paul	mmx	2022	mmx_2022_stp	M12-3-2	3809	1	2	6	67.4193	3629.005714	54	73.931	NULL	767	2.11352657	3629.005714	67.4193	54	71
Saint Paul	mmx	2022	mmx_2022_stp	M01-3-3	3810	1	2	5	34.7205	1868.914286	59	62.784	NULL	395	2.11352657	1868.914286	34.7205	59	65
Saint Paul	mmx	2022	mmx_2022_stp	M20-2-2	3811	1	2	4	56.9592	3065.965714	56	67.961	NULL	648	2.11352657	3065.965714	56.9592	56	70
Saint Paul	mmx	2022	mmx_2022_stp	M11-3-3	3812	1	2	3	39.3792	2119.68	55	68.784	NULL	448	2.11352657	2119.68	39.3792	55	71
Saint Paul	mmx	2022	mmx_2022_stp	PINNACLE	3813	1	2	2	42.4557	2285.28	58	74.399	NULL	483	2.11352657	2285.28	42.4557	58	72
Saint Paul	mmx	2022	mmx_2022_stp	ND20448	3814	1	2	1	55.7286	2999.725714	55	75.381	NULL	634	2.11352657	2999.725714	55.7286	55	76
Saint Paul	mmx	2022	mmx_2022_stp	LACEY	3815	1	3	1	50.1909	2701.645714	56	69.252	NULL	571	2.11352657	2701.645714	50.1909	56	72
Saint Paul	mmx	2022	mmx_2022_stp	M29-2-2	3816	1	3	2	11.427	615.0857143	60	48.849	NULL	130	2.11352657	615.0857143	11.427	60	50
Saint Paul	mmx	2022	mmx_2022_stp	M34-2-1	3817	1	3	3	40.6098	2185.92	54	73.204	NULL	462	2.11352657	2185.92	40.6098	54	74
Saint Paul	mmx	2022	mmx_2022_stp	M14-2-2	3818	1	3	4	42.6315	2294.742857	56	73.269	NULL	485	2.11352657	2294.742857	42.6315	56	73
Saint Paul	mmx	2022	mmx_2022_stp	MOREX_W2017	3819	1	3	5	63.4638	3416.091429	54	78.559	NULL	722	2.11352657	3416.091429	63.4638	54	79
Saint Paul	mmx	2022	mmx_2022_stp	M28-3-1	3820	1	3	6	30.765	1656	56	54.559	NULL	350	2.11352657	1656	30.765	56	55
Saint Paul	mmx	2022	mmx_2022_stp	M10-1-2	3821	1	3	7	56.9592	3065.965714	54	72.961	NULL	648	2.11352657	3065.965714	56.9592	54	75
Saint Paul	mmx	2022	mmx_2022_stp	ND_GENESIS	3822	1	4	7	54.8496	2952.411429	59	67.607	NULL	624	2.11352657	2952.411429	54.8496	59	70
Saint Paul	mmx	2022	mmx_2022_stp	M41-2-1	3823	1	4	6	36.1269	1944.617143	56	71.108	NULL	411	2.11352657	1944.617143	36.1269	56	68
Saint Paul	mmx	2022	mmx_2022_stp	FEG141-20	3824	1	4	5	57.135	3075.428571	54	72.139	NULL	650	2.11352657	3075.428571	57.135	54	74
Saint Paul	mmx	2022	mmx_2022_stp	M33-2-1	3825	1	4	4	37.0938	1996.662857	55	65.624	NULL	422	2.11352657	1996.662857	37.0938	55	65
Saint Paul	mmx	2022	mmx_2022_stp	M13-3-2	3826	1	4	3	40.6977	2190.651429	55	72.221	NULL	463	2.11352657	2190.651429	40.6977	55	70
Saint Paul	mmx	2022	mmx_2022_stp	M23-2-1	3827	1	4	2	56.6955	3051.771429	56	75.883	NULL	645	2.11352657	3051.771429	56.6955	56	71
Saint Paul	mmx	2022	mmx_2022_stp	CONLON	3828	1	4	1	14.943	804.3428571	53	74.849	NULL	170	2.11352657	804.3428571	14.943	53	76
Saint Paul	mmx	2022	mmx_2022_stp	M24-1-2	3829	1	5	1	33.6657	1812.137143	55	69.316	NULL	383	2.11352657	1812.137143	33.6657	55	71
Saint Paul	mmx	2022	mmx_2022_stp	M22-3-2	3830	1	5	2	24.5241	1320.068571	59	59.801	NULL	279	2.11352657	1320.068571	24.5241	59	59
Saint Paul	mmx	2022	mmx_2022_stp	M16-2-1	3831	1	5	3	81.6591	4395.497143	56	48.671	NULL	929	2.11352657	4395.497143	81.6591	56	50
Saint Paul	mmx	2022	mmx_2022_stp	M30-2-1	3832	1	5	4	15.1188	813.8057143	60	60.446	NULL	172	2.11352657	813.8057143	15.1188	60	60
Saint Paul	mmx	2022	mmx_2022_stp	M37-2-1	3833	1	5	5	24.1725	1301.142857	56	66.316	NULL	275	2.11352657	1301.142857	24.1725	56	68
Saint Paul	mmx	2022	mmx_2022_stp	ND26104	3834	1	5	6	56.8713	3061.234286	55	62.671	NULL	647	2.11352657	3061.234286	56.8713	55	64
Saint Paul	mmx	2022	mmx_2022_stp	FILLER	3835	1	5	7	NULL	NULL	NULL	NULL	NULL	NULL	NULL	NULL	NULL	NULL	NULL		NULL	NULL
Saint Paul	mmx	2022	mmx_2022_stp	M28-3-1	3836	2	6	7	40.7856	2195.382857	55	56.671	NULL	464	2.11352657	2195.382857	40.7856	55	58
Saint Paul	mmx	2022	mmx_2022_stp	M24-1-2	3837	2	6	6	35.9511	1935.154286	55	74.671	NULL	409	2.11352657	1935.154286	35.9511	55	76
Saint Paul	mmx	2022	mmx_2022_stp	M15-2-2	3838	2	6	5	60.2115	3241.028571	54	70.494	NULL	685	2.11352657	3241.028571	60.2115	54	72
Saint Paul	mmx	2022	mmx_2022_stp	M39-2-3	3839	2	6	4	48.8724	2630.674286	54	73.528	NULL	556	2.11352657	2630.674286	48.8724	54	69
Saint Paul	mmx	2022	mmx_2022_stp	MOREX_W2017	3840	2	6	3	46.1475	2484	55	76.931	NULL	525	2.11352657	2484	46.1475	55	74
Saint Paul	mmx	2022	mmx_2022_stp	M37-2-1	3841	2	6	2	21.5355	1159.2	55	62.334	NULL	245	2.11352657	1159.2	21.5355	55	61
Saint Paul	mmx	2022	mmx_2022_stp	M20-2-2	3842	2	6	1	58.6293	3155.862857	56	70.446	NULL	667	2.11352657	3155.862857	58.6293	56	70
Saint Paul	mmx	2022	mmx_2022_stp	M01-3-3	3843	2	7	1	34.281	1845.257143	56	61.671	NULL	390	2.11352657	1845.257143	34.281	56	63
Saint Paul	mmx	2022	mmx_2022_stp	M41-2-1	3844	2	7	2	29.0949	1566.102857	56	69.914	NULL	331	2.11352657	1566.102857	29.0949	56	70
Saint Paul	mmx	2022	mmx_2022_stp	LACEY	3845	2	7	3	52.74	2838.857143	56	68.139	NULL	600	2.11352657	2838.857143	52.74	56	70
Saint Paul	mmx	2022	mmx_2022_stp	M16-2-1	3846	2	7	4	45.0927	2427.222857	56	51.624	NULL	513	2.11352657	2427.222857	45.0927	56	51
Saint Paul	mmx	2022	mmx_2022_stp	M17-3-1	3847	2	7	5	68.7378	3699.977143	53	74.252	NULL	782	2.11352657	3699.977143	68.7378	53	77
Saint Paul	mmx	2022	mmx_2022_stp	M03-2-1	3848	2	7	6	59.2446	3188.982857	53	79.026	NULL	674	2.11352657	3188.982857	59.2446	53	80
Saint Paul	mmx	2022	mmx_2022_stp	M12-3-2	3849	2	7	7	60.3873	3250.491429	55	72.446	NULL	687	2.11352657	3250.491429	60.3873	55	72
Saint Paul	mmx	2022	mmx_2022_stp	ND26104	3850	2	8	7	71.4627	3846.651429	54	75.559	NULL	813	2.11352657	3846.651429	71.4627	54	76
Saint Paul	mmx	2022	mmx_2022_stp	CONLON	3851	2	8	6	37.5333	2020.32	52	67.689	NULL	427	2.11352657	2020.32	37.5333	52	66
Saint Paul	mmx	2022	mmx_2022_stp	M11-3-3	3852	2	8	5	63.4638	3416.091429	53	79.559	NULL	722	2.11352657	3416.091429	63.4638	53	80
Saint Paul	mmx	2022	mmx_2022_stp	M35-3-2	3853	2	8	4	55.9923	3013.92	56	66.044	NULL	637	2.11352657	3013.92	55.9923	56	64
Saint Paul	mmx	2022	mmx_2022_stp	M34-2-1	3854	2	8	3	57.6624	3103.817143	53	72.736	NULL	656	2.11352657	3103.817143	57.6624	53	73
Saint Paul	mmx	2022	mmx_2022_stp	M10-1-2	3855	2	8	2	49.5756	2668.525714	54	76.801	NULL	564	2.11352657	2668.525714	49.5756	54	76
Saint Paul	mmx	2022	mmx_2022_stp	FEG141-20	3856	2	8	1	68.562	3690.514286	55	75.156	NULL	780	2.11352657	3690.514286	68.562	55	74
Saint Paul	mmx	2022	mmx_2022_stp	PINNACLE	3857	2	9	1	58.2777	3136.937143	55	64.961	NULL	663	2.11352657	3136.937143	58.2777	55	67
Saint Paul	mmx	2022	mmx_2022_stp	M02-1	3858	2	9	2	37.5333	2020.32	58	63.334	NULL	427	2.11352657	2020.32	37.5333	58	62
Saint Paul	mmx	2022	mmx_2022_stp	RASMUSSON	3859	2	9	3	57.7503	3108.548571	56	67.914	NULL	657	2.11352657	3108.548571	57.7503	56	68
Saint Paul	mmx	2022	mmx_2022_stp	M14-2-2	3860	2	9	4	53.1795	2862.514286	55	73.559	NULL	605	2.11352657	2862.514286	53.1795	55	74
Saint Paul	mmx	2022	mmx_2022_stp	M33-2-1	3861	2	9	5	23.8209	1282.217143	54	60.849	NULL	271	2.11352657	1282.217143	23.8209	54	62
Saint Paul	mmx	2022	mmx_2022_stp	M29-2-2	3862	2	9	6	14.1519	761.76	60	49.753	NULL	161	2.11352657	761.76	14.1519	60	47
Saint Paul	mmx	2022	mmx_2022_stp	M23-2-1	3863	2	9	7	67.9467	3657.394286	53	68.866	NULL	773	2.11352657	3657.394286	67.9467	53	67
Saint Paul	mmx	2022	mmx_2022_stp	M30-2-1	3864	2	10	7	9.1416	492.0685714	60	50.446	NULL	104	2.11352657	492.0685714	9.1416	60	50
Saint Paul	mmx	2022	mmx_2022_stp	M13-3-2	3865	2	10	6	55.1133	2966.605714	54	62.545	NULL	627	2.11352657	2966.605714	55.1133	54	55
Saint Paul	mmx	2022	mmx_2022_stp	ND20448	3866	2	10	5	31.2924	1684.388571	56	65.221	NULL	356	2.11352657	1684.388571	31.2924	56	63
Saint Paul	mmx	2022	mmx_2022_stp	ND_GENESIS	3867	2	10	4	39.3792	2119.68	59	72.961	NULL	448	2.11352657	2119.68	39.3792	59	75
Saint Paul	mmx	2022	mmx_2022_stp	M36-1-2	3868	2	10	3	23.5572	1268.022857	56	64.091	NULL	268	2.11352657	1268.022857	23.5572	56	64
Saint Paul	mmx	2022	mmx_2022_stp	M22-3-2	3869	2	10	2	23.8209	1282.217143	59	55.221	NULL	271	2.11352657	1282.217143	23.8209	59	53
Saint Paul	mmx	2022	mmx_2022_stp	FILLER	3870	2	10	1	NULL	NULL	NULL	NULL	NULL	NULL	NULL	NULL	NULL	NULL	NULL		NULL	NULL
Crookston	mmx	2022	mmx_2022_crk	M11-3-3	3801	1	1	1	122.323	6580.966	42.113	81	NULL	1802.38	2.787068004	6587.955229	122.4526994	42	81
Crookston	mmx	2022	mmx_2022_crk	CONLON	3802	1	1	2	115.111	6192.982	42.466	75	NULL	1716.12	2.787068004	6187.320312	115.0059538	42	75
Crookston	mmx	2022	mmx_2022_crk	M24-1-2	3803	1	1	3	67.359	3623.919	45.113	85	NULL	1021.5	2.787068004	3699.861763	68.77066474	45	85
Crookston	mmx	2022	mmx_2022_crk	M22-3-2	3804	1	1	4	73.686	3964.296	45.113	63	NULL	1103.22	2.787068004	4009.566439	74.52725723	45	63
Crookston	mmx	2022	mmx_2022_crk	M13-3-2	3805	1	1	5	107.396	5777.878	43.466	81	NULL	1584.46	2.787068004	5745.462934	106.7929913	43	81
Crookston	mmx	2022	mmx_2022_crk	M35-3-2	3806	1	1	6	110.243	5931.088	43.759	80	NULL	1652.56	2.787068004	5965.008761	110.8737688	44	80
Crookston	mmx	2022	mmx_2022_crk	PINNACLE	3807	1	2	6	98.87	5319.226	44.936	70	NULL	1443.72	2.787068004	5211.188972	96.86224855	45	70
Crookston	mmx	2022	mmx_2022_crk	M23-2-1	3808	1	2	5	91.04	4897.968	43.29	78	NULL	1312.06	2.787068004	4790.328521	89.03956358	43	78
Crookston	mmx	2022	mmx_2022_crk	M41-2-1	3809	1	2	4	77.091	4147.494	44.113	79	NULL	1125.92	2.787068004	4036.076	75.02	44	79
Crookston	mmx	2022	mmx_2022_crk	M20-2-2	3810	1	2	3	85.887	4620.702	44.113	73	NULL	1248.5	2.787068004	4553.09711	84.6300578	44	73
Crookston	mmx	2022	mmx_2022_crk	M14-2-2	3811	1	2	2	91.823	4940.079	43.643	72	NULL	1348.38	2.787068004	4906.169095	91.1927341	43	72
Crookston	mmx	2022	mmx_2022_crk	M16-2-1	3812	1	2	1	99.789	5368.671	44.466	73	NULL	1480.04	2.787068004	5391.356154	100.2110809	44	73
Crookston	mmx	2022	mmx_2022_crk	M36-1-2	3813	1	3	1	72.792	3916.188	43.406	72	NULL	1094.14	2.787068004	3854.14026	71.6382948	44	72
Crookston	mmx	2022	mmx_2022_crk	FEG141-20	3814	1	3	2	119.195	6412.684	43.29	80	NULL	1752.44	2.787068004	6281.957	116.765	43	80
Crookston	mmx	2022	mmx_2022_crk	M17-3-1	3815	1	3	3	98.381	5292.89	43.113	70	NULL	1393.78	2.787068004	5048.255828	93.83375145	43	70
Crookston	mmx	2022	mmx_2022_crk	MOREX_W2017	3816	1	3	4	106.461	5727.628	42.936	83	NULL	1502.74	2.787068004	5436.680166	101.0535347	43	83
Crookston	mmx	2022	mmx_2022_crk	RASMUSSON	3817	1	3	5	105.845	5694.441	44.113	70	NULL	1484.58	2.787068004	5370.980103	99.83234393	44	70
Crookston	mmx	2022	mmx_2022_crk	M10-1-2	3818	1	3	6	67.42	3627.21	44.759	66	NULL	994.26	2.787068004	3609.439512	67.08995376	45	66
Crookston	mmx	2022	mmx_2022_crk	M39-2-3	3819	1	4	6	104.108	5600.985	45.113	64	NULL	1448.26	2.787068004	5239.579979	97.38996243	45	64
Crookston	mmx	2022	mmx_2022_crk	M12-3-2	3820	1	4	5	89.841	4833.447	44.583	77	NULL	1253.04	2.787068004	4543.689884	84.45520231	45	77
Crookston	mmx	2022	mmx_2022_crk	M33-2-1	3821	1	4	4	39.401	2119.794	44.759	52	NULL	558.42	2.787068004	2066.560469	38.41190462	45	52			thick foxtail
Crookston	mmx	2022	mmx_2022_crk	LACEY	3822	1	4	3	124.733	6710.655	43.759	77	NULL	1811.46	2.787068004	6583.609091	122.3719162	44	77
Crookston	mmx	2022	mmx_2022_crk	M37-2-1	3823	1	4	2	92.708	4987.683	44.29	87	NULL	1348.38	2.787068004	4922.932771	91.50432659	44	87
Crookston	mmx	2022	mmx_2022_crk	M29-2-2	3824	1	4	1	78.199	4207.12	48.113	51	NULL	1130.46	2.787068004	4117.937676	76.54159249	48	51
Crookston	mmx	2022	mmx_2022_crk	M15-2-2	3825	1	5	1	101.085	5438.356	42.699	67	NULL	1461.88	2.787068004	5325.204545	98.98149711	44	67
Crookston	mmx	2022	mmx_2022_crk	ND20448	3826	1	5	2	111.006	5972.124	44.113	80	NULL	1602.62	2.787068004	5844.521017	108.6342197	44	80
Crookston	mmx	2022	mmx_2022_crk	ND_GENESIS	3827	1	5	3	118.337	6366.556	46.583	80	NULL	2029.38	2.787068004	6147.753522	114.2705116	47	80
Crookston	mmx	2022	mmx_2022_crk	M02-1	3828	1	5	4	81.681	4394.428	46.759	65	NULL	1153.16	2.787068004	4214.963799	78.34505202	47	65
Crookston	mmx	2022	mmx_2022_crk	M28-3-1	3829	1	5	5	70.744	3806.012	46.229	60	NULL	994.26	2.787068004	3646.522795	67.7792341	47	60
Crookston	mmx	2022	mmx_2022_crk	M34-2-1	3830	1	5	6	106.107	5708.547	42.936	77	NULL	1534.52	2.787068004	5551.655275	103.1906185	43	77
Crookston	mmx	2022	mmx_2022_crk	M03-2-1	3831	1	6	6	94.426	5080.096	43.759	71	NULL	1302.98	2.787068004	4708.579732	87.52006936	44	71
Crookston	mmx	2022	mmx_2022_crk	M01-3-3	3832	1	6	5	77.917	4191.919	47.583	71	NULL	1085.06	2.787068004	3934.572038	73.13330925	48	71
Crookston	mmx	2022	mmx_2022_crk	ND26104	3833	1	6	4	108.71	5848.579	44.583	68	NULL	1552.68	2.787068004	5668.831675	105.3686185	45	68
Crookston	mmx	2022	mmx_2022_crk	M30-2-1	3834	1	6	3	61.572	3312.563	46.583	71	NULL	989.72	2.787068004	3551.94255	66.02123699	47	71
Crookston	mmx	2022	mmx_2022_crk	FILLER	3835	1	6	2	NULL	NULL	NULL	NULL	NULL	NULL	NULL	NULL	NULL	NULL	NULL		NULL	NULL
Crookston	mmx	2022	mmx_2022_crk	FILLER	3836	1	6	1	NULL	NULL	NULL	NULL	NULL	NULL	NULL	NULL	NULL	NULL	NULL		NULL	NULL
Crookston	mmx	2022	mmx_2022_crk	PINNACLE	3837	2	7	1	112.888	6073.396	43.052	70	NULL	1784.22	2.787068004	6477.213371	120.3943006	44	70
Crookston	mmx	2022	mmx_2022_crk	M34-2-1	3838	2	7	2	115.03	6188.596	41.82	83	NULL	1779.68	2.787068004	6453.356647	119.9508671	41	83
Crookston	mmx	2022	mmx_2022_crk	RASMUSSON	3839	2	7	3	128.292	6902.092	43.759	75	NULL	1956.74	2.787068004	7079.181727	131.5833035	44	75
Crookston	mmx	2022	mmx_2022_crk	M16-2-1	3840	2	7	4	103.517	5569.204	44.113	70	NULL	1575.38	2.787068004	5738.652102	106.666396	44	70
Crookston	mmx	2022	mmx_2022_crk	M41-2-1	3841	2	7	5	71.977	3872.349	43.229	73	NULL	1180.4	2.787068004	4226.478243	78.55907514	44	73
Crookston	mmx	2022	mmx_2022_crk	M20-2-2	3842	2	7	6	81.828	4402.342	47.113	70	NULL	1298.44	2.787068004	4729.840061	87.91524277	47	70
Crookston	mmx	2022	mmx_2022_crk	FEG141-20	3843	2	8	6	124.673	6707.416	43.583	80	NULL	1865.94	2.787068004	6742.948675	125.3336185	44	80
Crookston	mmx	2022	mmx_2022_crk	ND20448	3844	2	8	5	105.16	5657.584	44.936	80	NULL	1593.54	2.787068004	5804.803712	107.8959798	45	80
Crookston	mmx	2022	mmx_2022_crk	M11-3-3	3845	2	8	4	99.788	5368.568	43.113	83	NULL	1575.38	2.787068004	5706.00903	106.0596474	43	83
Crookston	mmx	2022	mmx_2022_crk	CONLON	3846	2	8	3	100.851	5425.769	43.29	79	NULL	1638.94	2.787068004	5888.678534	109.4549913	43	79
Crookston	mmx	2022	mmx_2022_crk	M23-2-1	3847	2	8	2	97.761	5259.556	42.113	71	NULL	1589	2.787068004	5801.435925	107.8333815	42	71
Crookston	mmx	2022	mmx_2022_crk	ND_GENESIS	3848	2	8	1	115.695	6224.412	47.466	75	NULL	1911.34	2.787068004	6693.146824	124.4079335	47	75
Crookston	mmx	2022	mmx_2022_crk	MOREX_W2017	3849	2	9	1	120.822	6500.247	41.583	92	NULL	1784.22	2.787068004	6492.001529	120.6691734	42	92
Crookston	mmx	2022	mmx_2022_crk	M29-2-2	3850	2	9	2	71.162	3828.501	47.997	53	NULL	1094.14	2.787068004	4003.771588	74.41954624	47	53
Crookston	mmx	2022	mmx_2022_crk	M17-3-1	3851	2	9	3	96.437	5188.313	43.29	65	NULL	1457.34	2.787068004	5284.508887	98.22507225	43	65
Crookston	mmx	2022	mmx_2022_crk	M39-2-3	3852	2	9	4	106.854	5748.752	44.29	71	NULL	1602.62	2.787068004	5811.313512	108.0169798	44	71
Crookston	mmx	2022	mmx_2022_crk	M33-2-1	3853	2	9	5	63.278	3404.355	44.759	62	NULL	989.72	2.787068004	3654.481308	67.92716185	45	62
Crookston	mmx	2022	mmx_2022_crk	M24-1-2	3854	2	9	6	72.041	3875.806	44.113	78	NULL	1130.46	2.787068004	4103.883281	76.28035838	44	78
Crookston	mmx	2022	mmx_2022_crk	M15-2-2	3855	2	10	6	109.616	5897.328	44.29	67	NULL	1629.86	2.787068004	5896.580603	109.6018699	44	67
Crookston	mmx	2022	mmx_2022_crk	ND26104	3856	2	10	5	110.152	5926.176	44.936	72	NULL	1629.86	2.787068004	5923.598154	110.1040549	45	72
Crookston	mmx	2022	mmx_2022_crk	M03-2-1	3857	2	10	4	98.514	5300.053	43.759	82	NULL	1457.34	2.787068004	5290.548326	98.33732948	44	82
Crookston	mmx	2022	mmx_2022_crk	M37-2-1	3858	2	10	3	97.559	5248.698	44.113	68	NULL	1466.42	2.787068004	5329.588312	99.06297977	44	68
Crookston	mmx	2022	mmx_2022_crk	M13-3-2	3859	2	10	2	109.334	5882.171	40.936	79	NULL	1666.18	2.787068004	6041.790535	112.3009393	41	79
Crookston	mmx	2022	mmx_2022_crk	M36-1-2	3860	2	10	1	78.029	4197.951	44.29	64	NULL	1284.82	2.787068004	4531.140646	84.22194509	44	64
Crookston	mmx	2022	mmx_2022_crk	M35-3-2	3861	2	11	1	109.034	5866.054	45.113	73	NULL	1643.48	2.787068004	5945.85565	110.517763	45	73
Crookston	mmx	2022	mmx_2022_crk	LACEY	3862	2	11	2	117.084	6299.145	43.173	74	NULL	1747.9	2.787068004	6330.874572	117.6742486	42	74
Crookston	mmx	2022	mmx_2022_crk	M01-3-3	3863	2	11	3	78.569	4226.995	44.936	60	NULL	1194.02	2.787068004	4304.934503	80.01736994	45	60
Crookston	mmx	2022	mmx_2022_crk	M02-1	3864	2	11	4	81.103	4363.336	45.583	80	NULL	1203.1	2.787068004	4412.45909	82.01596821	46	80
Crookston	mmx	2022	mmx_2022_crk	M10-1-2	3865	2	11	5	91.749	4936.08	43.759	71	NULL	1357.46	2.787068004	4916.705187	91.38857225	44	71
Crookston	mmx	2022	mmx_2022_crk	M12-3-2	3866	2	11	6	116.123	6247.44	42.759	72	NULL	1729.74	2.787068004	6250.76264	116.1851792	43	72
Crookston	mmx	2022	mmx_2022_crk	M28-3-1	3867	2	12	6	67.25	3618.031	46.466	57	NULL	939.78	2.787068004	3446.713327	64.06530347	46	57
Crookston	mmx	2022	mmx_2022_crk	M14-2-2	3868	2	12	5	98.163	5281.167	45.113	83	NULL	1352.92	2.787068004	4928.294889	91.60399422	45	83
Crookston	mmx	2022	mmx_2022_crk	M30-2-1	3869	2	12	4	66.187	3560.847	46.406	73	NULL	885.3	2.787068004	3188.202772	59.26027457	47	73
Crookston	mmx	2022	mmx_2022_crk	M22-3-2	3870	2	12	3	96.828	5209.351	44.759	55	NULL	1352.92	2.787068004	4816.160762	89.51971676	45	55
Crookston	mmx	2022	mmx_2022_crk	FILLER	3871	2	12	2	NULL	NULL	NULL	NULL	NULL	NULL	NULL	NULL	NULL	NULL	NULL		NULL	NULL
Crookston	mmx	2022	mmx_2022_crk	FILLER	3872	2	12	1	NULL	NULL	NULL	NULL	NULL	NULL	NULL	NULL	NULL	NULL	NULL		NULL	NULL
Lamberton	mmx	2022	mmx_2022_lam	M28-3-1	3801	1	1	1	18.542	998.474	53.397	60.96	1	106	4.703214375	225.3777769	4.185348344	52	60.96		poor stand	poor stand
Lamberton	mmx	2022	mmx_2022_lam	ND_GENESIS	3802	1	1	2	61.523	3312.961	57.642	66.04	1	1543	4.703214375	3280.734997	60.9244575	57	66.04
Lamberton	mmx	2022	mmx_2022_lam	PINNACLE	3803	1	1	3	47.489	2557.262	54.642	60.96	1	1183	4.703214375	2515.301038	46.7100669	54	60.96
Lamberton	mmx	2022	mmx_2022_lam	M03-2-1	3804	1	1	4	44.255	2383.101	48.887	71.12	1	1317	4.703214375	2800.212567	52.00097895	49	71.12
Lamberton	mmx	2022	mmx_2022_lam	M15-2-2	3805	1	1	5	48.581	2616.038	47.113	63.5	1	754	4.703214375	1603.158903	29.77125143	51	63.5		poor stand	poor stand
Lamberton	mmx	2022	mmx_2022_lam	M02-1	3806	1	1	6	15.012	808.396	58.642	63.5	1	333	4.703214375	708.0264123	13.14831131	58	63.5		poor stand	poor stand
Lamberton	mmx	2022	mmx_2022_lam	M24-1-2	3807	1	2	6	43.422	2338.257	46.944	66.04	0	937	4.52902125	2068.879672	38.41985768	48	66.04
Lamberton	mmx	2022	mmx_2022_lam	M22-3-2	3808	1	2	5	20.255	1090.695	58	53.34	0	204	4.52902125	450.4284452	8.364622162	60	53.34
Lamberton	mmx	2022	mmx_2022_lam	M16-2-1	3809	1	2	4	45.821	2467.401	50.831	60.96	1	1280	4.52902125	2826.217695	52.48390376	50	60.96
Lamberton	mmx	2022	mmx_2022_lam	CONLON	3810	1	2	3	53.378	2874.338	47.321	71.12	1	1328	4.52902125	2932.200859	54.45205015	48	71.12
Lamberton	mmx	2022	mmx_2022_lam	M23-2-1	3811	1	2	2	62.438	3362.252	46.944	71.12	1	1567	4.52902125	3459.908694	64.25177906	48	71.12
Lamberton	mmx	2022	mmx_2022_lam	M17-3-1	3812	1	2	1	71.079	3827.528	45.51	68.58	1	1338	4.52902125	2954.280685	54.86208065	46	68.58
Lamberton	mmx	2022	mmx_2022_lam	M36-1-2	3813	1	3	1	37.574	2023.322	50.076	63.5	1	642	4.52902125	1417.524813	26.32395798	50	63.5		Thin	Thin
Lamberton	mmx	2022	mmx_2022_lam	FEG141-20	3814	1	3	2	62.92	3388.175	48.453	71.12	1	1577	4.52902125	3481.98852	64.66180956	48	71.12
Lamberton	mmx	2022	mmx_2022_lam	ND26104	3815	1	3	3	86.527	4659.406	48.887	66.04	0	2096	4.52902125	4627.931476	85.94239241	49	66.04
Lamberton	mmx	2022	mmx_2022_lam	M34-2-1	3816	1	3	4	83.569	4500.144	46.265	78.74	1	1987	4.52902125	4387.261376	81.47305998	46	78.74
Lamberton	mmx	2022	mmx_2022_lam	M29-2-2	3817	1	3	5	23.357	1257.749	57.566	50.8	0	352	4.52902125	777.2098663	14.43307353	59	50.8
Lamberton	mmx	2022	mmx_2022_lam	M14-2-2	3818	1	3	6	70.9	3817.932	47.265	81.28	1	1587	4.52902125	3504.068346	65.07184005	47	81.28
Lamberton	mmx	2022	mmx_2022_lam	M35-3-2	3819	1	4	6	69.531	3744.182	49.699	68.58	1	1534	4.52902125	3387.045269	62.89867841	50	68.58
Lamberton	mmx	2022	mmx_2022_lam	MOREX_W2017	3820	1	4	5	85.984	4630.162	45	76.2	2	1721	4.52902125	3799.938011	70.56624873	47	76.2
Lamberton	mmx	2022	mmx_2022_lam	RASMUSSON	3821	1	4	4	72.466	3902.242	48.831	63.5	1	1801	4.52902125	3976.576617	73.84649271	48	63.5
Lamberton	mmx	2022	mmx_2022_lam	M37-2-1	3822	1	4	3	23.835	1283.504	52.265	68.58	1	748	4.52902125	1651.570966	30.67028126	52	68.58
Lamberton	mmx	2022	mmx_2022_lam	M41-2-1	3823	1	4	2	35.298	1900.749	49.265	73.66	1	1047	4.52902125	2311.757756	42.93019315	49	73.66
Lamberton	mmx	2022	mmx_2022_lam	M01-3-3	3824	1	4	1	39.544	2129.409	52.699	68.58	1	765	4.52902125	1689.10667	31.36733311	53	68.58		poor stand	poor stand
Lamberton	mmx	2022	mmx_2022_lam	LACEY	3825	1	5	1	84.608	4556.056	49.755	68.58	1	1963	4.703214375	4173.741283	77.5079132	51	68.58
Lamberton	mmx	2022	mmx_2022_lam	M20-2-2	3826	1	5	2	69.958	3767.171	50.265	66.04	1	1886	4.703214375	4010.023464	74.46761299	50	66.04
Lamberton	mmx	2022	mmx_2022_lam	M13-3-2	3827	1	5	3	71.432	3846.55	48.887	76.2	1	1910	4.703214375	4061.052395	75.41523903	49	76.2
Lamberton	mmx	2022	mmx_2022_lam	M10-1-2	3828	1	5	4	57.743	3109.413	48.132	73.66	2	1609	4.703214375	3421.064557	63.53042911	49	73.66
Lamberton	mmx	2022	mmx_2022_lam	M33-2-1	3829	1	5	5	55.704	2999.592	52.02	66.04	1	1253	4.703214375	2664.135419	49.47397618	51	66.04
Lamberton	mmx	2022	mmx_2022_lam	ND20448	3830	1	5	6	67.458	3632.579	54.265	71.12	1	1588	4.703214375	3376.414242	62.70125632	54	71.12
Lamberton	mmx	2022	mmx_2022_lam	M39-2-3	3831	1	6	6	73.566	3961.451	46.755	73.66	2	1748	4.52902125	3859.55354	71.67333107	48	73.66
Lamberton	mmx	2022	mmx_2022_lam	M11-3-3	3832	1	6	5	67.753	3648.456	46.51	76.2	2	1669	4.52902125	3685.122917	68.43409014	47	76.2
Lamberton	mmx	2022	mmx_2022_lam	M30-2-1	3833	1	6	4	26.237	1412.836	56.642	68.58	1	824	4.52902125	1819.377641	33.78651305	56	68.58
Lamberton	mmx	2022	mmx_2022_lam	M12-3-2	3834	1	6	3	74.071	3988.648	47.887	72.39	1	1933	4.52902125	4268.030317	79.25889529	48	72.39
Lamberton	mmx	2022	mmx_2022_lam	FILLER	3835	1	6	2	NULL	NULL	NULL	NULL	NULL	NULL	NULL	NULL	NULL	NULL	NULL		NULL	NULL
Lamberton	mmx	2022	mmx_2022_lam	FILLER	3836	1	6	1	NULL	NULL	NULL	NULL	NULL	NULL	NULL	NULL	NULL	NULL	NULL		NULL	NULL
Lamberton	mmx	2022	mmx_2022_lam	PINNACLE	3837	2	7	1	71.213	3834.756	50.265	66.04	1	1750	4.703214375	3720.859524	69.09773209	50	66.04
Lamberton	mmx	2022	mmx_2022_lam	M34-2-1	3838	2	7	2	74.647	4019.707	45.642	73.66	1	2057	4.703214375	4373.604595	81.21944852	45	73.66
Lamberton	mmx	2022	mmx_2022_lam	M16-2-1	3839	2	7	3	61.254	3298.489	51.453	63.5	1	1671	4.703214375	3552.889294	65.97846304	51	63.5
Lamberton	mmx	2022	mmx_2022_lam	M23-2-1	3840	2	7	4	78.031	4201.896	46.51	66.04	1	1962	4.703214375	4171.615078	77.46842878	47	66.04
Lamberton	mmx	2022	mmx_2022_lam	M01-3-3	3841	2	7	5	36.904	1987.266	51.831	63.5	1	1152	4.703214375	2449.388669	45.48604993	51	63.5
Lamberton	mmx	2022	mmx_2022_lam	M02-1	3842	2	7	6	42.157	2270.133	51.51	66.04	0	1030	4.703214375	2189.991605	40.66895089	52	66.04
Lamberton	mmx	2022	mmx_2022_lam	M36-1-2	3843	2	8	6	28.708	1545.888	53.699	66.04	1	710	4.52902125	1567.667628	29.11216537	54	66.04		Thin	Thin
Lamberton	mmx	2022	mmx_2022_lam	LACEY	3844	2	8	5	83.282	4484.689	48.076	68.58	1	2143	4.52902125	4731.706657	87.86953575	48	68.58
Lamberton	mmx	2022	mmx_2022_lam	M10-1-2	3845	2	8	4	86.995	4684.592	46.453	76.2	2	1943	4.52902125	4290.110142	79.66892579	46	76.2
Lamberton	mmx	2022	mmx_2022_lam	M14-2-2	3846	2	8	3	55.757	3002.487	49.642	78.74	1	1631	4.52902125	3601.219579	66.87597425	49	78.74
Lamberton	mmx	2022	mmx_2022_lam	M35-3-2	3847	2	8	2	64.747	3486.562	48.831	68.58	1	1708	4.52902125	3771.234237	70.03320908	48	68.58
Lamberton	mmx	2022	mmx_2022_lam	M15-2-2	3848	2	8	1	50.84	2737.72	48.699	73.66	1	1416	4.52902125	3126.503326	58.06031854	49	73.66
Lamberton	mmx	2022	mmx_2022_lam	M37-2-1	3849	2	9	1	17.89	963.381	51.453	66.04	1	699	4.52902125	1543.37982	28.66113182	51	66.04
Lamberton	mmx	2022	mmx_2022_lam	ND26104	3850	2	9	2	82.971	4467.913	50.265	60.96	1	2055	4.52902125	4537.404191	84.26126737	50	60.96
Lamberton	mmx	2022	mmx_2022_lam	M13-3-2	3851	2	9	3	58.481	3149.147	45.453	68.58	1	1675	4.52902125	3698.370812	68.68010844	45	68.58
Lamberton	mmx	2022	mmx_2022_lam	M41-2-1	3852	2	9	4	46.521	2505.114	51.02	66.04	1	925	4.52902125	2042.383882	37.92782108	50	66.04
Lamberton	mmx	2022	mmx_2022_lam	M12-3-2	3853	2	9	5	80.393	4329.121	48.453	68.58	1	2119	4.52902125	4678.715076	86.88546256	48	68.58
Lamberton	mmx	2022	mmx_2022_lam	M20-2-2	3854	2	9	6	79.206	4265.176	47.377	68.58	1	1758	4.52902125	3881.633366	72.08336157	49	68.58
Lamberton	mmx	2022	mmx_2022_lam	M30-2-1	3855	2	10	6	43.173	2324.818	55.02	63.5	0	951	4.703214375	2022.021376	37.54968184	54	63.5
Lamberton	mmx	2022	mmx_2022_lam	M33-2-1	3856	2	10	5	49.423	2661.399	50.02	66.04	1	1509	4.703214375	3208.444012	59.58198727	49	66.04
Lamberton	mmx	2022	mmx_2022_lam	CONLON	3857	2	10	4	64.57	3477.03	46.189	68.58	1	1399	4.703214375	2974.561414	55.23870126	48	68.58
Lamberton	mmx	2022	mmx_2022_lam	FEG141-20	3858	2	10	3	59.362	3196.606	49.963	68.58	0	1739	4.703214375	3697.471264	68.66340349	48	68.58
Lamberton	mmx	2022	mmx_2022_lam	ND20448	3859	2	10	2	61.784	3327.035	50.642	73.66	1	1677	4.703214375	3565.646527	66.21536955	50	73.66
Lamberton	mmx	2022	mmx_2022_lam	RASMUSSON	3860	2	10	1	78.066	4203.791	47.132	66.04	1	2024	4.703214375	4303.439815	79.91646272	48	66.04
Lamberton	mmx	2022	mmx_2022_lam	ND_GENESIS	3861	2	11	1	89.184	4802.488	53.642	78.74	1	2131	4.52902125	4705.210866	87.37749915	53	78.74
Lamberton	mmx	2022	mmx_2022_lam	M28-3-1	3862	2	11	2	11.816	636.297	45.887	60.96	0	549	4.52902125	1212.182433	22.51067435	46	60.96		Thin	Thin
Lamberton	mmx	2022	mmx_2022_lam	M11-3-3	3863	2	11	3	79.554	4283.895	45.02	76.2	1	2114	4.52902125	4667.675163	86.68044731	44	76.2
Lamberton	mmx	2022	mmx_2022_lam	M29-2-2	3864	2	11	4	26.258	1413.981	57.377	50.8	1	433	4.52902125	956.0564548	17.75432057	59	50.8		Thin	Thin
Lamberton	mmx	2022	mmx_2022_lam	M39-2-3	3865	2	11	5	66.916	3603.371	46.831	78.74	1	1915	4.52902125	4228.28663	78.52084039	46	78.74
Lamberton	mmx	2022	mmx_2022_lam	M17-3-1	3866	2	11	6	76.883	4140.063	44.887	81.28	1	1650	4.52902125	3643.171248	67.65503219	45	81.28
Lamberton	mmx	2022	mmx_2022_lam	M24-1-2	3867	2	12	6	40.133	2161.139	47.775	73.66	1	995	4.52902125	2196.942662	40.79803456	46	73.66
Lamberton	mmx	2022	mmx_2022_lam	M03-2-1	3868	2	12	5	53.174	2863.39	47.397	71.12	1	1583	4.52902125	3495.236416	64.90782785	46	71.12
Lamberton	mmx	2022	mmx_2022_lam	M22-3-2	3869	2	12	4	25.601	1378.611	56.49	48.26	0	265	4.52902125	585.1153823	10.8658082	60	48.26
Lamberton	mmx	2022	mmx_2022_lam	MOREX_W2017	3870	2	12	3	57.785	3111.694	48.152	66.04	1	1690	4.52902125	3731.490551	69.29515419	46	66.04
Lamberton	mmx	2022	mmx_2022_lam	FILLER	3871	2	12	2	NULL	NULL	NULL	NULL	NULL	NULL	NULL	NULL	NULL	NULL	NULL		NULL	NULL
Lamberton	mmx	2022	mmx_2022_lam	FILLER	3872	2	12	1	NULL	NULL	NULL	NULL	NULL	NULL	NULL	NULL	NULL	NULL	NULL		NULL	NULL
